# Supplementary material for: Bis[(2-chloro-4-fluoro­benz­yl)triphenyl­phospho­nium] bis­(1,2,5-thia­diazole-3,4-dithiol­ato)nickelate(II)
Source: Acta Crystallogr Sect E Struct Rep Online. 2012 Feb 4;68(Pt 3):m239–40. doi: 10.1107/S1600536812003625 (PMC3297212; doi:10.1107/S1600536812003625)
Supplement: Supplementary file 1 [file e-68-0m239-sup1.cif]

##############################################################################
#                                                                            #
# This CIF contains the data in a paper accepted for publication in          #
# Acta Crystallographica Section E. It conforms to the requirements of       #
# Notes for Authors for Acta Crystallographica Section E, and has been       #
# peer reviewed under the auspices of the IUCr Commission on Journals.       #
#                                                                            #
# Full details of the Crystallographic Information File format               #
# are given in the paper "The Crystallographic Information File (CIF):       #
# a New Standard Archive File for Crystallography" by S. R. Hall, F. H.      #
# Allen and I. D. Brown [Acta Cryst. (1991), A47, 655-685].                  #
#                                                                            #
# The current version of the core CIF dictionary is obtainable from          #
# ftp://ftp.iucr.org/pub/cif_core.dic.                                       #
#                                                                            #
# Software is freely available for graphical display of the structure(s)     #
# in this CIF. For information consult the CIF software page                 #
# http://www.iucr.org/resources/cif/software.                                #
#                                                                            #
# This file may be used for bona fide research purposes within the           #
# scientific community so long as proper attribution is given to the journal # 
# article from which it was obtained.                                        #
#                                                                            #
##############################################################################
data_I
_audit_creation_method     SHELXL-2000
_chemical_name_systematic
;
Bis[(2-chloro-4-fluorobenzyl)triphenylphosphonium]
bis(1,2,5-thiadiazole-3,4-dithiolato)nickelate(II)
;
_chemical_name_common     ?
_chemical_formula_moiety     '2(C25 H20 Cl F P +), C4 N4 Ni S6 2-'
_chemical_formula_sum     'C54 H40 Cl2 F2 N4 Ni P2 S6'
_chemical_formula_iupac     '(C25 H20 Cl F P)2 [Ni (C2 N2 S3)2]'
_chemical_formula_weight     1166.81
_chemical_melting_point     ?
_symmetry_cell_setting     triclinic
_symmetry_space_group_name_H-M     'P -1'
_symmetry_space_group_name_Hall     '-P 1'
loop_
    _symmetry_equiv_pos_as_xyz
    'x, y, z'
    '-x, -y, -z'
_cell_length_a     9.4447(11)
_cell_length_b     12.1385(15)
_cell_length_c     13.1309(16)
_cell_angle_alpha     71.4470(10)
_cell_angle_beta     83.601(2)
_cell_angle_gamma     68.691(2)
_cell_volume     1329.6(3)
_cell_formula_units_Z     1
_cell_measurement_reflns_used     3884
_cell_measurement_theta_min     2.32
_cell_measurement_theta_max     26.00
_cell_measurement_temperature     291(2)
_exptl_crystal_description     block
_exptl_crystal_colour     brown
_exptl_crystal_size_max     0.19
_exptl_crystal_size_mid     0.15
_exptl_crystal_size_min     0.11
_exptl_crystal_density_diffrn     1.457
_exptl_crystal_density_meas     ?
_exptl_crystal_density_method     'not measured'
_exptl_crystal_F_000     598
_exptl_absorpt_coefficient_mu     0.810
_exptl_absorpt_correction_type     multi-scan
_exptl_absorpt_process_details     '(<i>SADABS</i>; Bruker, 2004)'
_exptl_absorpt_correction_T_min     0.8614
_exptl_absorpt_correction_T_max     0.9162
_exptl_special_details
;
;
_diffrn_ambient_temperature     291(2)
_diffrn_radiation_type     MoK\a
_diffrn_radiation_wavelength     0.71073
_diffrn_radiation_source     'fine-focus sealed tube'
_diffrn_radiation_monochromator     graphite
_diffrn_measurement_device_type     'Bruker SMART CCD'
_diffrn_measurement_method     '\f and \w scans'
_diffrn_detector_area_resol_mean     ?
_diffrn_reflns_number     9694
_diffrn_reflns_av_R_equivalents     0.0330
_diffrn_reflns_av_sigmaI/netI     0.0438
_diffrn_reflns_theta_min     1.64
_diffrn_reflns_theta_max     25.00
_diffrn_reflns_theta_full     25.00
_diffrn_measured_fraction_theta_max     0.992
_diffrn_measured_fraction_theta_full     0.992
_diffrn_reflns_limit_h_min     -11
_diffrn_reflns_limit_h_max     10
_diffrn_reflns_limit_k_min     -14
_diffrn_reflns_limit_k_max     14
_diffrn_reflns_limit_l_min     -15
_diffrn_reflns_limit_l_max     15
_diffrn_standards_number     0
_diffrn_standards_interval_count     .
_diffrn_standards_interval_time     .
_diffrn_standards_decay_%     ?
_refine_special_details
;
Refinement of <i>F</i>^2^ against ALL reflections. The weighted <i>R</i>-factor
<i>wR</i> and goodness of fit <i>S</i> are based on <i>F</i>^2^, conventional
<i>R</i>-factors <i>R</i> are based on <i>F</i>, with <i>F</i> set to zero for
negative <i>F</i>^2^. The threshold expression of <i>F</i>^2^ >
\s(<i>F</i>^2^) is used only for calculating <i>R</i>-factors(gt) <i>etc</i>.
and is not relevant to the choice of reflections for refinement.
<i>R</i>-factors based on <i>F</i>^2^ are statistically about twice as large
as those based on <i>F</i>, and <i>R</i>- factors based on ALL data will be
even larger.
;
_reflns_number_total     4652
_reflns_number_gt     3807
_reflns_threshold_expression     I>2\s(I)
_refine_ls_structure_factor_coef     Fsqd
_refine_ls_matrix_type     full
_refine_ls_R_factor_all     0.0525
_refine_ls_R_factor_gt     0.0417
_refine_ls_wR_factor_gt     0.0998
_refine_ls_wR_factor_ref     0.1183
_refine_ls_goodness_of_fit_ref     1.003
_refine_ls_restrained_S_all     1.003
_refine_ls_number_reflns     4652
_refine_ls_number_parameters     322
_refine_ls_number_restraints     0
_refine_ls_hydrogen_treatment     constr
_refine_ls_weighting_scheme     calc
_refine_ls_weighting_details
         'calc w=1/[\s^2^(Fo^2^)+(0.0368P)^2^+1.9880P] where P=(Fo^2^+2Fc^2^)/3'
_atom_sites_solution_hydrogens     geom
_atom_sites_solution_primary     direct
_atom_sites_solution_secondary     difmap
_refine_ls_shift/su_max     0.000
_refine_ls_shift/su_mean     0.000
_refine_diff_density_max     0.543
_refine_diff_density_min     -0.388
_refine_ls_extinction_method     none
_refine_ls_extinction_coef     ?
loop_
    _atom_type_symbol
    _atom_type_description
    _atom_type_scat_dispersion_real
    _atom_type_scat_dispersion_imag
    _atom_type_scat_source
    'C' 'C' 0.0033 0.0016
                         'International Tables Vol C Tables 4.2.6.8 and 6.1.1.4'
    'Cl' 'Cl' 0.1484 0.1585
                         'International Tables Vol C Tables 4.2.6.8 and 6.1.1.4'
    'F' 'F' 0.0171 0.0103
                         'International Tables Vol C Tables 4.2.6.8 and 6.1.1.4'
    'N' 'N' 0.0061 0.0033
                         'International Tables Vol C Tables 4.2.6.8 and 6.1.1.4'
    'Ni' 'Ni' 0.3393 1.1124
                         'International Tables Vol C Tables 4.2.6.8 and 6.1.1.4'
    'P' 'P' 0.1023 0.0942
                         'International Tables Vol C Tables 4.2.6.8 and 6.1.1.4'
    'S' 'S' 0.1246 0.1234
                         'International Tables Vol C Tables 4.2.6.8 and 6.1.1.4'
    'H' 'H' 0.0000 0.0000
                         'International Tables Vol C Tables 4.2.6.8 and 6.1.1.4'
_computing_data_collection     'SMART (Bruker, 2004)'
_computing_cell_refinement     'SAINT (Bruker, 2004)'
_computing_data_reduction     'SAINT (Bruker, 2004)'
_computing_structure_solution     'SHELXTL (Sheldrick, 2008)'
_computing_structure_refinement     'SHELXTL (Sheldrick, 2008)'
_computing_molecular_graphics     'SHELXTL (Sheldrick, 2008)'
_computing_publication_material     'SHELXTL (Sheldrick, 2008)'
loop_
    _atom_site_type_symbol
    _atom_site_label
    _atom_site_fract_x
    _atom_site_fract_y
    _atom_site_fract_z
    _atom_site_U_iso_or_equiv
    _atom_site_adp_type
    _atom_site_calc_flag
    _atom_site_refinement_flags
    _atom_site_occupancy
    _atom_site_symmetry_multiplicity
    _atom_site_disorder_assembly
    _atom_site_disorder_group
    Ni Ni1 0.5000 0.5000 0.0000 0.03811(17) Uani d S 1 2 . .
    S S1 0.58693(12) 0.34739(9) -0.07028(7) 0.0552(3) Uani d . 1 1 . .
    S S2 0.42586(13) 0.38755(9) 0.14777(8) 0.0618(3) Uani d . 1 1 . .
    S S3 0.49400(15) 0.04337(10) 0.12386(9) 0.0728(3) Uani d . 1 1 . .
    Cl Cl1 0.70371(13) 0.46088(10) 0.42942(8) 0.0685(3) Uani d . 1 1 . .
    F F1 0.5385(4) 0.1177(3) 0.4145(3) 0.1061(10) Uani d . 1 1 . .
    N N1 0.5634(4) 0.1203(3) 0.0147(3) 0.0644(9) Uani d . 1 1 . .
    N N2 0.4341(4) 0.1508(3) 0.1854(3) 0.0654(9) Uani d . 1 1 . .
    P P1 0.95727(10) 0.22890(8) 0.69433(7) 0.0408(2) Uani d . 1 1 . .
    C C1 0.5392(4) 0.2291(3) 0.0242(3) 0.0459(8) Uani d . 1 1 . .
    C C2 0.4655(4) 0.2480(3) 0.1213(3) 0.0475(8) Uani d . 1 1 . .
    C C3 0.6640(4) 0.3250(3) 0.4940(3) 0.0505(8) Uani d . 1 1 . .
    C C4 0.6126(5) 0.2753(4) 0.4295(3) 0.0632(11) Uani d . 1 1 . .
    H H4 0.5992 0.3136 0.3559 0.076 Uiso calc R 1 1 . .
    C C5 0.5826(5) 0.1690(4) 0.4779(4) 0.0684(11) Uani d . 1 1 . .
    C C6 0.5948(5) 0.1121(4) 0.5864(4) 0.0680(11) Uani d . 1 1 . .
    H H6 0.5686 0.0418 0.6172 0.082 Uiso calc R 1 1 . .
    C C7 0.6469(4) 0.1618(4) 0.6486(3) 0.0544(9) Uani d . 1 1 . .
    H H7 0.6565 0.1236 0.7224 0.065 Uiso calc R 1 1 . .
    C C8 0.6859(4) 0.2682(3) 0.6042(3) 0.0436(8) Uani d . 1 1 . .
    C C9 0.7547(4) 0.3131(3) 0.6737(3) 0.0456(8) Uani d . 1 1 . .
    H H9A 0.7042 0.3038 0.7429 0.055 Uiso calc R 1 1 . .
    H H9B 0.7376 0.4006 0.6404 0.055 Uiso calc R 1 1 . .
    C C10 0.8961(5) 0.0449(4) 0.8608(3) 0.0588(10) Uani d . 1 1 . .
    H H10 0.8138 0.1087 0.8753 0.071 Uiso calc R 1 1 . .
    C C11 0.9250(6) -0.0750(4) 0.9244(3) 0.0738(12) Uani d . 1 1 . .
    H H11 0.8615 -0.0925 0.9819 0.089 Uiso calc R 1 1 . .
    C C12 1.0475(6) -0.1698(5) 0.9035(4) 0.0797(14) Uani d . 1 1 . .
    H H12 1.0651 -0.2511 0.9461 0.096 Uiso calc R 1 1 . .
    C C13 1.1436(5) -0.1448(4) 0.8202(4) 0.0717(12) Uani d . 1 1 . .
    H H13 1.2272 -0.2089 0.8075 0.086 Uiso calc R 1 1 . .
    C C14 1.1167(4) -0.0246(3) 0.7551(3) 0.0553(9) Uani d . 1 1 . .
    H H14 1.1824 -0.0076 0.6990 0.066 Uiso calc R 1 1 . .
    C C15 0.9911(4) 0.0703(3) 0.7741(3) 0.0454(8) Uani d . 1 1 . .
    C C16 0.9476(5) 0.3957(4) 0.8019(3) 0.0583(10) Uani d . 1 1 . .
    H H16 0.8426 0.4258 0.7933 0.070 Uiso calc R 1 1 . .
    C C17 1.0149(6) 0.4456(5) 0.8554(4) 0.0757(13) Uani d . 1 1 . .
    H H17 0.9553 0.5092 0.8832 0.091 Uiso calc R 1 1 . .
    C C18 1.1704(6) 0.4007(5) 0.8674(4) 0.0777(13) Uani d . 1 1 . .
    H H18 1.2152 0.4347 0.9032 0.093 Uiso calc R 1 1 . .
    C C19 1.2600(5) 0.3067(5) 0.8274(4) 0.0760(13) Uani d . 1 1 . .
    H H19 1.3650 0.2777 0.8352 0.091 Uiso calc R 1 1 . .
    C C20 1.1938(5) 0.2558(4) 0.7757(3) 0.0673(11) Uani d . 1 1 . .
    H H20 1.2540 0.1904 0.7501 0.081 Uiso calc R 1 1 . .
    C C21 1.0368(4) 0.3015(3) 0.7614(3) 0.0475(8) Uani d . 1 1 . .
    C C22 1.1227(4) 0.3129(3) 0.5183(3) 0.0559(9) Uani d . 1 1 . .
    H H22 1.1355 0.3625 0.5553 0.067 Uiso calc R 1 1 . .
    C C23 1.1813(5) 0.3194(4) 0.4163(4) 0.0721(12) Uani d . 1 1 . .
    H H23 1.2353 0.3724 0.3855 0.087 Uiso calc R 1 1 . .
    C C24 1.1614(5) 0.2499(5) 0.3607(4) 0.0773(14) Uani d . 1 1 . .
    H H24 1.2011 0.2559 0.2919 0.093 Uiso calc R 1 1 . .
    C C25 1.0820(5) 0.1692(4) 0.4052(3) 0.0663(11) Uani d . 1 1 . .
    H H25 1.0678 0.1221 0.3662 0.080 Uiso calc R 1 1 . .
    C C26 1.0242(4) 0.1596(3) 0.5083(3) 0.0524(9) Uani d . 1 1 . .
    H H26 0.9721 0.1052 0.5394 0.063 Uiso calc R 1 1 . .
    C C27 1.0450(4) 0.2327(3) 0.5651(3) 0.0439(8) Uani d . 1 1 . .
loop_
    _atom_site_aniso_label
    _atom_site_aniso_U_11
    _atom_site_aniso_U_22
    _atom_site_aniso_U_33
    _atom_site_aniso_U_12
    _atom_site_aniso_U_13
    _atom_site_aniso_U_23
    Ni1 0.0364(3) 0.0470(4) 0.0314(3) -0.0127(3) 0.0052(2) -0.0163(2)
    S1 0.0713(6) 0.0579(6) 0.0441(5) -0.0277(5) 0.0236(4) -0.0269(4)
    S2 0.0861(7) 0.0503(5) 0.0480(5) -0.0237(5) 0.0288(5) -0.0230(4)
    S3 0.0978(9) 0.0573(6) 0.0710(7) -0.0355(6) 0.0188(6) -0.0257(5)
    Cl1 0.0798(7) 0.0599(6) 0.0587(6) -0.0315(5) -0.0064(5) 0.0020(5)
    F1 0.123(3) 0.127(3) 0.108(2) -0.064(2) -0.0197(19) -0.056(2)
    N1 0.085(2) 0.055(2) 0.061(2) -0.0268(18) 0.0149(17) -0.0296(16)
    N2 0.082(2) 0.057(2) 0.059(2) -0.0284(18) 0.0207(17) -0.0200(16)
    P1 0.0422(5) 0.0435(5) 0.0385(4) -0.0172(4) 0.0047(4) -0.0137(4)
    C1 0.0465(19) 0.048(2) 0.0452(19) -0.0146(16) 0.0030(15) -0.0204(16)
    C2 0.0447(19) 0.054(2) 0.0430(18) -0.0168(16) 0.0083(15) -0.0157(16)
    C3 0.046(2) 0.054(2) 0.050(2) -0.0155(17) 0.0012(16) -0.0157(17)
    C4 0.058(2) 0.079(3) 0.052(2) -0.019(2) -0.0064(18) -0.022(2)
    C5 0.063(3) 0.081(3) 0.077(3) -0.029(2) -0.010(2) -0.036(3)
    C6 0.066(3) 0.067(3) 0.083(3) -0.037(2) -0.003(2) -0.021(2)
    C7 0.050(2) 0.061(2) 0.054(2) -0.0263(18) 0.0026(17) -0.0123(18)
    C8 0.0367(17) 0.0486(19) 0.0444(18) -0.0121(15) 0.0041(14) -0.0168(15)
    C9 0.0443(19) 0.050(2) 0.0436(18) -0.0154(16) 0.0045(15) -0.0182(16)
    C10 0.059(2) 0.069(3) 0.044(2) -0.024(2) 0.0023(17) -0.0088(18)
    C11 0.083(3) 0.078(3) 0.052(2) -0.040(3) -0.002(2) 0.006(2)
    C12 0.098(4) 0.063(3) 0.068(3) -0.037(3) -0.025(3) 0.011(2)
    C13 0.075(3) 0.056(3) 0.073(3) -0.013(2) -0.019(2) -0.010(2)
    C14 0.053(2) 0.054(2) 0.056(2) -0.0165(18) -0.0012(17) -0.0143(18)
    C15 0.0471(19) 0.052(2) 0.0387(17) -0.0216(16) -0.0003(15) -0.0098(15)
    C16 0.059(2) 0.064(2) 0.060(2) -0.022(2) 0.0012(18) -0.029(2)
    C17 0.083(3) 0.083(3) 0.077(3) -0.032(3) -0.001(2) -0.041(3)
    C18 0.094(4) 0.091(3) 0.068(3) -0.050(3) -0.013(3) -0.025(3)
    C19 0.066(3) 0.088(3) 0.081(3) -0.029(3) -0.018(2) -0.027(3)
    C20 0.054(2) 0.074(3) 0.074(3) -0.015(2) -0.012(2) -0.027(2)
    C21 0.052(2) 0.052(2) 0.0408(18) -0.0230(17) -0.0022(15) -0.0108(15)
    C22 0.060(2) 0.051(2) 0.058(2) -0.0253(19) 0.0099(18) -0.0135(18)
    C23 0.072(3) 0.073(3) 0.068(3) -0.038(2) 0.025(2) -0.011(2)
    C24 0.075(3) 0.085(3) 0.055(2) -0.020(3) 0.029(2) -0.016(2)
    C25 0.071(3) 0.072(3) 0.053(2) -0.016(2) 0.013(2) -0.030(2)
    C26 0.054(2) 0.057(2) 0.048(2) -0.0209(18) 0.0103(16) -0.0185(17)
    C27 0.0429(18) 0.0435(19) 0.0437(18) -0.0155(15) 0.0081(14) -0.0132(15)
_geom_special_details
;
All e.s.d.'s (except the e.s.d. in the dihedral angle between two l.s. planes)
are estimated using the full covariance matrix. The cell e.s.d.'s are taken
into account individually in the estimation of e.s.d.'s in distances, angles
and torsion angles; correlations between e.s.d.'s in cell parameters are only
used when they are defined by crystal symmetry. An approximate (isotropic)
treatment of cell e.s.d.'s is used for estimating e.s.d.'s involving l.s.
planes.
;
loop_
    _geom_bond_atom_site_label_1
    _geom_bond_atom_site_label_2
    _geom_bond_site_symmetry_2
    _geom_bond_distance
    _geom_bond_publ_flag
    Ni1 S1 2_665 2.1842(9) ?
    Ni1 S1 . 2.1842(9) y
    Ni1 S2 2_665 2.1966(9) ?
    Ni1 S2 . 2.1966(9) y
    S1 C1 . 1.736(4) ?
    S2 C2 . 1.737(4) ?
    S3 N2 . 1.644(3) ?
    S3 N1 . 1.655(3) ?
    Cl1 C3 . 1.752(4) ?
    F1 C5 . 1.361(5) ?
    N1 C1 . 1.300(4) ?
    N2 C2 . 1.324(5) ?
    P1 C27 . 1.798(3) ?
    P1 C21 . 1.799(3) ?
    P1 C15 . 1.802(4) ?
    P1 C9 . 1.816(3) ?
    C1 C2 . 1.427(5) ?
    C3 C8 . 1.393(5) ?
    C3 C4 . 1.394(5) ?
    C4 C5 . 1.361(6) ?
    C4 H4 . 0.9300 ?
    C5 C6 . 1.368(6) ?
    C6 C7 . 1.375(5) ?
    C6 H6 . 0.9300 ?
    C7 C8 . 1.401(5) ?
    C7 H7 . 0.9300 ?
    C8 C9 . 1.503(5) ?
    C9 H9A . 0.9700 ?
    C9 H9B . 0.9700 ?
    C10 C11 . 1.371(6) ?
    C10 C15 . 1.395(5) ?
    C10 H10 . 0.9300 ?
    C11 C12 . 1.379(7) ?
    C11 H11 . 0.9300 ?
    C12 C13 . 1.371(7) ?
    C12 H12 . 0.9300 ?
    C13 C14 . 1.381(6) ?
    C13 H13 . 0.9300 ?
    C14 C15 . 1.386(5) ?
    C14 H14 . 0.9300 ?
    C16 C21 . 1.373(5) ?
    C16 C17 . 1.384(5) ?
    C16 H16 . 0.9300 ?
    C17 C18 . 1.376(7) ?
    C17 H17 . 0.9300 ?
    C18 C19 . 1.370(7) ?
    C18 H18 . 0.9300 ?
    C19 C20 . 1.368(6) ?
    C19 H19 . 0.9300 ?
    C20 C21 . 1.394(5) ?
    C20 H20 . 0.9300 ?
    C22 C27 . 1.379(5) ?
    C22 C23 . 1.380(6) ?
    C22 H22 . 0.9300 ?
    C23 C24 . 1.349(6) ?
    C23 H23 . 0.9300 ?
    C24 C25 . 1.391(6) ?
    C24 H24 . 0.9300 ?
    C25 C26 . 1.388(5) ?
    C25 H25 . 0.9300 ?
    C26 C27 . 1.400(5) ?
    C26 H26 . 0.9300 ?
loop_
    _geom_angle_atom_site_label_1
    _geom_angle_atom_site_label_2
    _geom_angle_atom_site_label_3
    _geom_angle_site_symmetry_1
    _geom_angle_site_symmetry_3
    _geom_angle
    _geom_angle_publ_flag
    S1 Ni1 S1 2_665 . 180.00(4) ?
    S1 Ni1 S2 2_665 2_665 93.18(3) ?
    S1 Ni1 S2 . 2_665 86.82(3) ?
    S1 Ni1 S2 2_665 . 86.82(3) y
    S1 Ni1 S2 . . 93.18(3) y
    S2 Ni1 S2 2_665 . 180.00(8) ?
    C1 S1 Ni1 . . 103.26(11) ?
    C2 S2 Ni1 . . 102.65(12) ?
    N2 S3 N1 . . 98.37(16) ?
    C1 N1 S3 . . 106.9(3) ?
    C2 N2 S3 . . 106.6(3) ?
    C27 P1 C21 . . 109.46(16) ?
    C27 P1 C15 . . 109.54(16) ?
    C21 P1 C15 . . 109.54(16) ?
    C27 P1 C9 . . 108.25(16) ?
    C21 P1 C9 . . 109.81(16) ?
    C15 P1 C9 . . 110.22(16) ?
    N1 C1 C2 . . 114.5(3) ?
    N1 C1 S1 . . 125.5(3) ?
    C2 C1 S1 . . 120.1(3) ?
    N2 C2 C1 . . 113.6(3) ?
    N2 C2 S2 . . 125.7(3) ?
    C1 C2 S2 . . 120.7(3) ?
    C8 C3 C4 . . 121.8(4) ?
    C8 C3 Cl1 . . 121.3(3) ?
    C4 C3 Cl1 . . 116.8(3) ?
    C5 C4 C3 . . 117.8(4) ?
    C5 C4 H4 . . 121.1 ?
    C3 C4 H4 . . 121.1 ?
    F1 C5 C4 . . 117.8(4) ?
    F1 C5 C6 . . 119.0(4) ?
    C4 C5 C6 . . 123.2(4) ?
    C5 C6 C7 . . 118.1(4) ?
    C5 C6 H6 . . 120.9 ?
    C7 C6 H6 . . 120.9 ?
    C6 C7 C8 . . 122.0(4) ?
    C6 C7 H7 . . 119.0 ?
    C8 C7 H7 . . 119.0 ?
    C3 C8 C7 . . 116.9(3) ?
    C3 C8 C9 . . 122.8(3) ?
    C7 C8 C9 . . 120.2(3) ?
    C8 C9 P1 . . 112.3(2) ?
    C8 C9 H9A . . 109.2 ?
    P1 C9 H9A . . 109.2 ?
    C8 C9 H9B . . 109.2 ?
    P1 C9 H9B . . 109.2 ?
    H9A C9 H9B . . 107.9 ?
    C11 C10 C15 . . 119.5(4) ?
    C11 C10 H10 . . 120.3 ?
    C15 C10 H10 . . 120.3 ?
    C10 C11 C12 . . 120.4(4) ?
    C10 C11 H11 . . 119.8 ?
    C12 C11 H11 . . 119.8 ?
    C13 C12 C11 . . 120.3(4) ?
    C13 C12 H12 . . 119.9 ?
    C11 C12 H12 . . 119.9 ?
    C12 C13 C14 . . 120.3(4) ?
    C12 C13 H13 . . 119.8 ?
    C14 C13 H13 . . 119.8 ?
    C13 C14 C15 . . 119.4(4) ?
    C13 C14 H14 . . 120.3 ?
    C15 C14 H14 . . 120.3 ?
    C14 C15 C10 . . 120.0(3) ?
    C14 C15 P1 . . 120.6(3) ?
    C10 C15 P1 . . 119.2(3) ?
    C21 C16 C17 . . 119.6(4) ?
    C21 C16 H16 . . 120.2 ?
    C17 C16 H16 . . 120.2 ?
    C18 C17 C16 . . 119.8(4) ?
    C18 C17 H17 . . 120.1 ?
    C16 C17 H17 . . 120.1 ?
    C19 C18 C17 . . 120.9(4) ?
    C19 C18 H18 . . 119.6 ?
    C17 C18 H18 . . 119.6 ?
    C20 C19 C18 . . 119.5(4) ?
    C20 C19 H19 . . 120.2 ?
    C18 C19 H19 . . 120.2 ?
    C19 C20 C21 . . 120.3(4) ?
    C19 C20 H20 . . 119.8 ?
    C21 C20 H20 . . 119.8 ?
    C16 C21 C20 . . 119.8(4) ?
    C16 C21 P1 . . 122.2(3) ?
    C20 C21 P1 . . 117.9(3) ?
    C27 C22 C23 . . 119.8(4) ?
    C27 C22 H22 . . 120.1 ?
    C23 C22 H22 . . 120.1 ?
    C24 C23 C22 . . 120.9(4) ?
    C24 C23 H23 . . 119.6 ?
    C22 C23 H23 . . 119.6 ?
    C23 C24 C25 . . 120.7(4) ?
    C23 C24 H24 . . 119.7 ?
    C25 C24 H24 . . 119.7 ?
    C26 C25 C24 . . 119.4(4) ?
    C26 C25 H25 . . 120.3 ?
    C24 C25 H25 . . 120.3 ?
    C25 C26 C27 . . 119.4(4) ?
    C25 C26 H26 . . 120.3 ?
    C27 C26 H26 . . 120.3 ?
    C22 C27 C26 . . 119.8(3) ?
    C22 C27 P1 . . 120.8(3) ?
    C26 C27 P1 . . 119.2(3) ?
loop_
    _geom_hbond_atom_site_label_D
    _geom_hbond_atom_site_label_H
    _geom_hbond_atom_site_label_A
    _geom_hbond_site_symmetry_A
    _geom_hbond_distance_DH
    _geom_hbond_distance_HA
    _geom_hbond_distance_DA
    _geom_hbond_angle_DHA
    _geom_hbond_publ_flag
    C9 H9A S1 1_556 0.970 2.710 3.635(4) 160.0 y
    C9 H9B Cl1 . 0.970 2.660 3.129(4) 110.0 y
    C24 H24 N2 1_655 0.930 2.610 3.401(7) 143.0 y
data_global
_journal_date_recd_electronic     2012-01-18
_journal_date_accepted     2012-01-27
_journal_name_full     'Acta Crystallographica, Section E'
_journal_year     2012
_journal_volume     68
_journal_issue      3
_journal_page_first     m239
_journal_page_last     m240
_journal_paper_category     QM
_journal_paper_doi     10.1107/S1600536812003625
_journal_coeditor_code     WM2587
_publ_contact_author_name     'Shui-Bin Yang'
_publ_contact_author_address
;
  College of Chemical Engineering
  Huanggong Normal University
  Huangzhou 438000
  People's Republic of China
;
_publ_contact_author_email     'yangsb168@126.com'
_publ_contact_author_fax     '86 713 8833119'
_publ_contact_author_phone     '86 713 8833119'
_publ_section_title
;
Bis[(2-chloro-4-fluorobenzyl)triphenylphosphonium]
bis(1,2,5-thiadiazole-3,4-dithiolato)nickelate(II)
;
loop_
    _publ_author_name
    _publ_author_address
    'Zhou-Hua Zeng'
;
  College of Chemical Engineering
  Huanggang Normal University
  Huangzhou 438000
  People's Republic of China
;
    'Shui-Bin Yang'
;
  College of Chemical Engineering
  Huanggang Normal University
  Huangzhou 438000
  People's Republic of China
;
