# Supplementary material for: Bis[(2-chloro-4-fluoro­benz­yl)triphenyl­phospho­nium] bis­(1,2,5-thia­diazole-3,4-dithiol­ato)nickelate(II)
Source: Acta Crystallogr Sect E Struct Rep Online. 2012 Feb 4;68(Pt 3):m239–40. doi: 10.1107/S1600536812003625 (PMC3297212; doi:10.1107/S1600536812003625)
Supplement: Supplementary file 2 [file e-68-0m239-Isup2.hkl]

# 
# h,k,l, Fc-squared, Fo-squared, sigma(Fo-squared) and status flag 
# 
data_I
_shelx_title ' 1009f2_0m     in  P-1' 
_shelx_refln_list_code          4 
_shelx_F_calc_maximum      155.75 
_exptl_crystal_F_000       598.00 
_reflns_d_resolution_high  0.8409 
 
loop_ 
 _symmetry_equiv_pos_as_xyz 
 'x, y, z' 
 '-x, -y, -z' 
 
_cell_length_a     9.4447 
_cell_length_b    12.1385 
_cell_length_c    13.1309 
_cell_angle_alpha  71.447 
_cell_angle_beta   83.601 
_cell_angle_gamma  68.691 
 
_shelx_F_squared_multiplier     1.000 
 
loop_ 
 _refln_index_h 
 _refln_index_k 
 _refln_index_l 
 _refln_F_squared_calc 
 _refln_F_squared_meas 
 _refln_F_squared_sigma 
 _refln_observed_status 
   1   0   0     1990.98     2455.22     76.57 o 
   2   0   0    18801.64    15793.03   1536.15 o 
   3   0   0      283.14      231.70      6.80 o 
   4   0   0      951.20     1000.39     26.32 o 
   5   0   0       35.01       26.21      3.24 o 
   6   0   0       18.94       18.90      2.05 o 
   7   0   0       13.28       12.76      4.27 o 
   8   0   0       15.34        7.82      4.39 o 
   9   0   0      105.61      106.26     11.29 o 
  10   0   0        5.09        0.39      5.45 o 
 -10   1   0       65.02       56.81      9.77 o 
  -9   1   0       47.18       35.99      7.57 o 
  -8   1   0       14.17       15.14      3.75 o 
  -7   1   0        7.56        6.86      2.83 o 
  -6   1   0      113.48      102.30      6.11 o 
  -5   1   0        9.76        7.71      1.45 o 
  -4   1   0     1173.25     1246.98     32.59 o 
  -3   1   0     1558.14     1623.31     41.65 o 
  -2   1   0    15200.42     9339.94    408.04 o 
  -1   1   0       69.74       76.83      3.16 o 
   0   1   0       23.97       94.80      4.92 o 
   1   1   0     2817.48     3121.12     96.10 o 
   2   1   0      490.05      448.04     11.84 o 
   3   1   0       73.41       57.88      2.45 o 
   4   1   0       33.73       22.40      1.68 o 
   5   1   0       91.64       99.31      5.34 o 
   6   1   0        3.04        1.06      1.32 o 
   7   1   0       14.78        9.95      2.28 o 
   8   1   0       51.46       49.42      7.07 o 
   9   1   0       99.00      100.76     10.81 o 
  10   1   0        0.31        0.00      4.20 o 
  -9   2   0       24.73       26.90      7.24 o 
  -8   2   0      174.78      154.45     17.86 o 
  -7   2   0       48.27       46.21      4.73 o 
  -6   2   0      279.17      258.94     11.35 o 
  -5   2   0     1247.14     1288.63     42.56 o 
  -4   2   0     2189.91     2194.86     69.77 o 
  -3   2   0     2882.21     2930.87    132.05 o 
  -2   2   0       16.76        4.38      1.43 o 
  -1   2   0     3838.03     3714.42    218.63 o 
   0   2   0     2503.04     2274.76     87.54 o 
   1   2   0      495.05      576.69     22.22 o 
   2   2   0     1091.67     1076.56     27.67 o 
   3   2   0       48.52       30.14      1.78 o 
   4   2   0      190.09      228.00      6.95 o 
   5   2   0     2535.33     2670.36     68.34 o 
   6   2   0      341.88      322.56      9.99 o 
   7   2   0        0.41        7.51      2.27 o 
   8   2   0      427.89      449.19     25.13 o 
   9   2   0        8.25        4.25      4.46 o 
  10   2   0      345.70      332.15     21.90 o 
  -9   3   0       59.26       65.39     10.44 o 
  -8   3   0        0.22        0.00      3.01 o 
  -7   3   0      105.18      120.77      7.74 o 
  -6   3   0       43.50       47.72      4.65 o 
  -5   3   0      525.32      501.39     30.12 o 
  -4   3   0      382.29      412.01     28.02 o 
  -3   3   0       10.27        6.85      1.91 o 
  -2   3   0     1727.70     1788.08     56.75 o 
  -1   3   0      412.28      430.15     14.35 o 
   0   3   0      113.94      162.84      5.64 o 
   1   3   0      661.84      675.80     21.68 o 
   2   3   0      846.74      860.34     22.38 o 
   3   3   0      826.35      852.69     22.38 o 
   4   3   0     1528.43     1522.61     54.39 o 
   5   3   0      132.89      136.81      5.02 o 
   6   3   0     1147.53     1111.28     36.27 o 
   7   3   0       27.82       35.09      4.49 o 
   8   3   0        0.43        0.00      2.20 o 
   9   3   0       44.18       33.50      6.61 o 
  10   3   0       14.01        3.93      5.31 o 
  11   3   0       21.33       15.75      7.00 o 
  -8   4   0       44.34       35.72     10.61 o 
  -7   4   0       46.87       40.43      5.25 o 
  -6   4   0      448.17      437.75     17.81 o 
  -5   4   0      709.11      704.98     43.83 o 
  -4   4   0     2164.61     2172.13     89.25 o 
  -3   4   0      433.92      442.49     25.16 o 
  -2   4   0      334.54      307.87      9.02 o 
  -1   4   0      744.62      723.38     34.94 o 
   0   4   0       31.17       33.82      1.87 o 
   1   4   0      293.88      343.75     14.05 o 
   2   4   0      971.21     1063.35     29.04 o 
   3   4   0      123.56      177.85      5.62 o 
   4   4   0      481.35      505.32     14.07 o 
   5   4   0     2946.59     2970.61     75.83 o 
   6   4   0     1758.25     1854.61     48.39 o 
   7   4   0     1758.99     1743.19     72.75 o 
   8   4   0       61.29       59.48      7.26 o 
   9   4   0      339.28      382.46     15.80 o 
  10   4   0       85.87       72.36      9.12 o 
  11   4   0       55.32       72.99     10.01 o 
  -8   5   0       96.71      106.09      8.47 o 
  -7   5   0        1.23        0.00      3.14 o 
  -6   5   0       45.55       48.67      8.47 o 
  -5   5   0       35.97       35.65      6.93 o 
  -4   5   0     1032.76      994.91     34.27 o 
  -3   5   0      199.59      193.96     12.82 o 
  -2   5   0        0.93        1.32      0.98 o 
  -1   5   0      459.23      476.14     13.41 o 
   0   5   0      444.93      454.82     12.79 o 
   1   5   0     1194.53     1187.21     38.02 o 
   2   5   0      802.13      754.96     20.22 o 
   3   5   0       36.51       47.68      2.61 o 
   4   5   0      510.47      533.75     16.25 o 
   5   5   0      683.37      768.29     20.93 o 
   6   5   0      685.40      735.68     25.39 o 
   7   5   0      128.26      105.02      9.00 o 
   8   5   0       90.26       76.21      8.59 o 
   9   5   0        9.56        5.82      3.17 o 
  10   5   0       64.78       48.42      5.48 o 
  11   5   0       60.80       34.18      7.50 o 
  -7   6   0       17.20       16.36      4.56 o 
  -6   6   0       39.18       45.50      5.44 o 
  -5   6   0      140.91      141.71      8.40 o 
  -4   6   0       68.14       68.16      5.53 o 
  -3   6   0      315.93      261.17     11.43 o 
  -2   6   0      760.78      757.99     38.09 o 
  -1   6   0       88.06       77.09      3.60 o 
   0   6   0      155.18      104.54      5.48 o 
   1   6   0     2218.00     2198.13     56.61 o 
   2   6   0     1529.45     1463.02     46.65 o 
   3   6   0        1.28        5.74      1.25 o 
   4   6   0       60.48       38.46      2.57 o 
   5   6   0       61.84       55.31      4.37 o 
   6   6   0      527.16      518.60     18.87 o 
   7   6   0       24.14       17.68      4.15 o 
   8   6   0      328.41      335.49     14.20 o 
   9   6   0       58.41       50.86      5.34 o 
  10   6   0      132.09      128.02      8.50 o 
  11   6   0        4.40        6.90      5.69 o 
  -7   7   0       54.99       54.49      6.81 o 
  -6   7   0        6.33       10.26      4.17 o 
  -5   7   0       40.20       54.12      5.88 o 
  -4   7   0       28.15       23.56      4.03 o 
  -3   7   0       87.33       70.81      5.56 o 
  -2   7   0      197.43      179.74      8.89 o 
  -1   7   0       33.20       39.99      4.69 o 
   0   7   0      213.93      158.77      5.92 o 
   1   7   0     1202.06     1346.41     43.71 o 
   2   7   0     2829.36     2856.40     73.39 o 
   3   7   0       29.28       36.55      2.55 o 
   4   7   0      630.97      643.69     18.08 o 
   5   7   0       19.28       21.77      5.19 o 
   6   7   0      237.80      247.29     11.40 o 
   7   7   0       21.38       15.94      3.22 o 
   8   7   0        7.94        5.05      3.00 o 
   9   7   0        1.05        0.00      2.97 o 
  10   7   0       11.38        1.86      5.48 o 
  -6   8   0        7.20       11.74      6.72 o 
  -5   8   0      101.95       79.05      7.09 o 
  -4   8   0        1.11        1.17      2.91 o 
  -3   8   0       11.56        2.44      5.68 o 
  -2   8   0       11.88        8.67      2.94 o 
  -1   8   0       74.14       65.68      5.00 o 
   0   8   0      216.03      198.86      7.21 o 
   1   8   0     1569.98     1630.90     43.11 o 
   2   8   0     2097.23     2074.53     66.13 o 
   3   8   0     1111.55     1153.79     38.62 o 
   4   8   0       91.62       89.23      5.83 o 
   5   8   0      328.69      335.02     13.47 o 
   7   8   0      134.73      112.24     10.93 o 
   8   8   0      425.39      527.34     30.10 o 
   9   8   0        8.65       11.34      6.05 o 
  10   8   0       15.88       10.01      6.01 o 
  -5   9   0       24.73       33.58     11.08 o 
  -4   9   0       41.59       43.50      5.64 o 
  -3   9   0       38.00       43.24      5.18 o 
  -2   9   0      104.25      107.37     12.41 o 
  -1   9   0       16.53       20.50      3.55 o 
   0   9   0       72.08       72.10      8.42 o 
   1   9   0      843.21      858.78     31.62 o 
   2   9   0      257.98      319.14     13.37 o 
   3   9   0      739.61      710.10     66.45 o 
   4   9   0        7.36        8.03      4.08 o 
   6   9   0      282.95      247.27     17.13 o 
   7   9   0       91.79       95.83     10.49 o 
   8   9   0       11.18       16.98      6.42 o 
   9   9   0       13.06        5.84      6.03 o 
  10   9   0       30.01       40.19      8.92 o 
  -4  10   0       19.19       22.31      7.86 o 
  -3  10   0      151.95      139.93     13.80 o 
  -2  10   0        0.76        5.11      5.16 o 
  -1  10   0        8.02        0.00      4.17 o 
   0  10   0      109.88      115.93     11.17 o 
   1  10   0        5.06        0.77      2.63 o 
   2  10   0        0.37        2.28      2.38 o 
   3  10   0       86.02       61.92      7.50 o 
   4  10   0       36.52       31.93      4.19 o 
   5  10   0      194.06      179.20     14.35 o 
   6  10   0        4.33        0.02      4.25 o 
   7  10   0       33.52       36.83      7.50 o 
   8  10   0       22.82       21.06      7.09 o 
   9  10   0        0.09        0.00      4.90 o 
  -3  11   0      105.32       94.85     12.66 o 
  -2  11   0      324.18      348.36     23.71 o 
  -1  11   0        1.82        0.02      5.57 o 
   0  11   0      259.00      296.53     20.48 o 
   1  11   0        0.16        4.66      4.63 o 
   2  11   0      148.70      144.33      8.58 o 
   3  11   0       94.46      101.97      7.19 o 
   4  11   0       61.46       73.80      6.25 o 
   5  11   0       63.69       51.91      8.39 o 
   6  11   0      193.25      186.97     15.51 o 
   7  11   0      266.88      264.71     19.32 o 
   8  11   0      132.18      168.20     15.32 o 
   9  11   0       53.24       75.21     11.36 o 
  -1  12   0        1.21        4.03      6.25 o 
   0  12   0        0.35        0.00      5.04 o 
   1  12   0       38.93       30.90      7.53 o 
   2  12   0       21.83       21.40      6.87 o 
   3  12   0       60.98       61.31      5.97 o 
   4  12   0      215.96      218.52     12.29 o 
   5  12   0       21.60       21.83      6.63 o 
   6  12   0        4.34        5.02      6.18 o 
   7  12   0      160.12      140.70     13.99 o 
   8  12   0       21.58       20.91      7.86 o 
   1  13   0      127.42      150.28     15.10 o 
   2  13   0       10.79       13.82      6.34 o 
   3  13   0      138.08      168.44     15.08 o 
   4  13   0       26.16       29.16      7.77 o 
   5  13   0       20.45       31.74      8.10 o 
   6  13   0        8.08       10.03      6.59 o 
  -6 -13   1        0.35        0.00      5.55 o 
  -5 -13   1      171.12      200.40     17.05 o 
  -4 -13   1       21.12       31.26      7.86 o 
  -3 -13   1       51.89       62.06      9.99 o 
  -2 -13   1        5.75        6.30      6.49 o 
  -7 -12   1       20.30       39.78      8.92 o 
  -6 -12   1        6.93       11.75      6.25 o 
  -5 -12   1        8.16        5.69      5.72 o 
  -4 -12   1       97.99       91.32     10.64 o 
  -3 -12   1       68.65       75.40      7.38 o 
  -2 -12   1       22.08       12.90      6.44 o 
  -1 -12   1      156.87      143.04     13.99 o 
   0 -12   1       14.46       14.35      6.56 o 
   1 -12   1       12.95       18.81      7.55 o 
  -8 -11   1      219.81      212.80     18.26 o 
  -7 -11   1        9.83       20.72      7.33 o 
  -6 -11   1      178.17      230.60     17.95 o 
  -5 -11   1       32.72       46.12      8.25 o 
  -4 -11   1      182.71      190.76     16.02 o 
  -3 -11   1       10.41       13.79      6.20 o 
  -2 -11   1        2.08        0.78      3.18 o 
  -1 -11   1        5.07        0.00      4.66 o 
   0 -11   1       11.79        5.79      5.50 o 
   1 -11   1      188.15      205.83     17.30 o 
   2 -11   1        4.57        6.51      6.66 o 
  -9 -10   1       66.18       70.17     10.95 o 
  -8 -10   1       61.34       79.58     10.90 o 
  -7 -10   1       42.29       44.53      8.44 o 
  -6 -10   1       89.93       86.48     10.13 o 
  -5 -10   1      199.45      207.03     15.53 o 
  -4 -10   1        5.00        2.07      2.70 o 
  -3 -10   1       22.40       31.46      4.35 o 
  -2 -10   1      206.73      218.12     10.60 o 
  -1 -10   1       21.62       10.88      4.94 o 
   0 -10   1       19.16       13.99      5.45 o 
   1 -10   1       92.64       89.37     10.49 o 
   2 -10   1        0.29        0.00      4.58 o 
   3 -10   1        3.79        0.80      5.35 o 
   4 -10   1       33.37       37.68      8.92 o 
 -10  -9   1        1.69        2.22      6.18 o 
  -9  -9   1      166.49      186.60     16.31 o 
  -8  -9   1      118.86       84.93     10.47 o 
  -7  -9   1       97.05       91.13     10.32 o 
  -6  -9   1      168.94      155.61     12.78 o 
  -5  -9   1      159.76      153.01     13.19 o 
  -4  -9   1       99.94      109.04     10.79 o 
  -3  -9   1      100.81      116.11     11.87 o 
  -2  -9   1        0.73        0.00      2.19 o 
  -1  -9   1       12.17        8.18      2.97 o 
   0  -9   1       58.79       71.01      8.44 o 
   1  -9   1       26.63       16.57      5.64 o 
   2  -9   1      169.51      148.71     13.15 o 
   3  -9   1        0.50        0.00      3.79 o 
   4  -9   1       10.49       10.52      5.98 o 
   5  -9   1        3.36        0.00      5.31 o 
 -10  -8   1       19.94       12.21      7.00 o 
  -9  -8   1        0.23        3.62      5.19 o 
  -8  -8   1      122.87      148.97     13.15 o 
  -7  -8   1      218.86      211.14     15.44 o 
  -6  -8   1        4.07        4.61      4.44 o 
  -5  -8   1      199.09      220.70     10.19 o 
  -4  -8   1     1259.28     1266.33     42.23 o 
  -2  -8   1     1290.14     1354.48     44.81 o 
  -1  -8   1      409.26      415.19     26.91 o 
   0  -8   1     1156.94     1091.95     29.72 o 
   1  -8   1      471.60      435.60     17.91 o 
   2  -8   1      245.80      249.72     11.47 o 
   3  -8   1      107.72      106.32      7.30 o 
   4  -8   1       98.61      112.74     11.96 o 
   5  -8   1       20.52       27.02      5.92 o 
   6  -8   1        0.52        1.52      4.06 o 
 -10  -7   1       73.68       72.44     10.20 o 
  -9  -7   1       84.43       93.21     10.93 o 
  -8  -7   1      382.24      342.77     21.49 o 
  -7  -7   1      175.78      180.81     13.53 o 
  -6  -7   1       67.78       72.08      7.96 o 
  -5  -7   1      124.98      116.88      6.48 o 
  -4  -7   1      324.77      302.82      9.47 o 
  -3  -7   1      490.33      492.78     14.17 o 
  -2  -7   1      259.80      289.80      9.09 o 
  -1  -7   1     1068.74     1120.63     30.01 o 
   0  -7   1      438.49      422.64     12.58 o 
   1  -7   1     2100.13     2265.57     72.60 o 
   2  -7   1      106.10      116.36      6.82 o 
   3  -7   1       61.29       64.57      5.42 o 
   4  -7   1       61.34       65.30      5.81 o 
   5  -7   1       17.26       11.55      4.29 o 
   6  -7   1        5.57       10.77      4.18 o 
 -10  -6   1       25.08       24.14      4.60 o 
  -9  -6   1      306.88      321.26     14.21 o 
  -8  -6   1      113.57      118.63      7.30 o 
  -7  -6   1      301.80      284.67     12.00 o 
  -6  -6   1       12.24       13.58      2.73 o 
  -5  -6   1      186.47      168.53      6.07 o 
  -4  -6   1      310.89      338.85     10.21 o 
  -3  -6   1     1552.03     1607.67     41.80 o 
  -2  -6   1      148.94      203.49      9.78 o 
  -1  -6   1      538.84      390.22     11.76 o 
   0  -6   1       45.33       27.40      2.13 o 
   1  -6   1     1913.56     1834.20     47.77 o 
   2  -6   1     1173.37     1127.04     37.77 o 
   3  -6   1        2.51        0.90      2.10 o 
   4  -6   1       91.58       84.05      6.26 o 
   5  -6   1        0.62        2.18      3.04 o 
   6  -6   1       18.82       15.20      4.15 o 
   7  -6   1        1.28        0.00      3.39 o 
 -11  -5   1        1.43        1.64      5.16 o 
 -10  -5   1        2.96        2.83      2.81 o 
  -9  -5   1      199.66      193.41     10.10 o 
  -8  -5   1       23.46       20.44      7.77 o 
  -7  -5   1      215.92      205.48      9.46 o 
  -6  -5   1        6.31       10.82      1.93 o 
  -5  -5   1        5.24        2.52      1.39 o 
  -4  -5   1      805.66      917.14     24.55 o 
  -3  -5   1       77.32      110.00      4.11 o 
  -2  -5   1     2158.41     2453.30    109.17 o 
  -1  -5   1     3925.34     4371.90    110.52 o 
   0  -5   1        6.97        3.39      1.10 o 
   1  -5   1      359.72      372.69     10.90 o 
   2  -5   1      612.20      635.71     17.62 o 
   3  -5   1      106.49      108.46     10.22 o 
   4  -5   1      123.07      127.62      7.51 o 
   5  -5   1       34.38       37.35      4.49 o 
   6  -5   1       95.48       75.66      6.39 o 
   7  -5   1       18.27        8.59      4.82 o 
   8  -5   1        0.26        3.91      4.12 o 
 -11  -4   1        6.95        7.04      5.55 o 
 -10  -4   1       10.84       22.07      6.30 o 
  -9  -4   1       32.43       23.99      4.09 o 
  -8  -4   1      917.81      800.48     55.05 o 
  -7  -4   1      987.36     1007.99     34.08 o 
  -6  -4   1     1145.60     1082.45     63.34 o 
  -5  -4   1     1969.20     2047.94     53.02 o 
  -4  -4   1     1066.46      983.88     26.12 o 
  -3  -4   1     4509.12     5222.30    131.83 o 
  -2  -4   1     4413.66     4636.94    143.03 o 
  -1  -4   1      413.90      366.99     14.09 o 
   0  -4   1      582.34      761.01     20.21 o 
   1  -4   1      264.52      304.58      8.88 o 
   2  -4   1      528.28      590.13     19.79 o 
   3  -4   1      752.33      787.08     32.99 o 
   4  -4   1      301.55      301.25     12.52 o 
   5  -4   1      235.14      227.55     10.62 o 
   6  -4   1      585.08      543.54     20.98 o 
   7  -4   1      551.20      548.32     21.71 o 
   8  -4   1       23.15       24.91      6.27 o 
 -10  -3   1        3.32        2.15      4.75 o 
  -9  -3   1       43.34       42.48      7.33 o 
  -8  -3   1      385.16      391.18     15.62 o 
  -7  -3   1       65.62       64.26     18.91 o 
  -6  -3   1      995.54     1083.31     29.17 o 
  -5  -3   1       11.78       11.98      1.79 o 
  -4  -3   1        2.71        1.78      1.60 o 
  -3  -3   1      581.18      685.50     18.32 o 
  -2  -3   1       29.66       19.93      1.29 o 
  -1  -3   1     1362.83     1606.80     41.08 o 
   0  -3   1     4065.89     4534.15    114.37 o 
   1  -3   1      231.72      238.50      7.03 o 
   2  -3   1      499.07      461.83     21.55 o 
   3  -3   1     1207.62     1285.19     41.84 o 
   4  -3   1       45.00       41.44      3.74 o 
   5  -3   1       51.77       50.27      5.33 o 
   6  -3   1      390.54      370.38     15.72 o 
   7  -3   1      157.01      176.37     12.34 o 
   8  -3   1      169.14      170.63     12.07 o 
   9  -3   1        0.18        0.00      4.75 o 
 -10  -2   1        0.52        0.00      4.80 o 
  -9  -2   1      125.60      133.25     12.04 o 
  -8  -2   1       60.67       52.85      4.72 o 
  -7  -2   1      694.45      704.44     19.99 o 
  -6  -2   1      319.62      366.27     11.18 o 
  -5  -2   1      464.97      447.69     15.74 o 
  -4  -2   1     1203.24     1258.67     32.78 o 
  -3  -2   1     5665.40     5908.73    148.78 o 
  -2  -2   1     6254.02     6631.48    166.84 o 
  -1  -2   1      624.97      721.85     23.15 o 
   0  -2   1    13146.65    12853.27    322.02 o 
   1  -2   1     1029.83      982.65     25.37 o 
   2  -2   1     2032.65     2032.39     63.88 o 
   3  -2   1      384.28      397.20     14.25 o 
   4  -2   1       73.04       70.69     16.54 o 
   5  -2   1      228.88      243.41     10.47 o 
   6  -2   1      242.86      254.98     11.28 o 
   7  -2   1      272.19      269.78     12.32 o 
   8  -2   1      190.54      204.11     10.54 o 
   9  -2   1       53.48       56.71      9.21 o 
 -10  -1   1        1.78        0.00      5.21 o 
  -9  -1   1      141.23      150.81     13.07 o 
  -8  -1   1        9.29       12.06      4.92 o 
  -7  -1   1      235.30      245.91      8.48 o 
  -6  -1   1       10.19        7.48      1.76 o 
  -5  -1   1     1160.61     1292.07     61.47 o 
  -4  -1   1      118.51      146.95      5.05 o 
  -3  -1   1     1123.86     1047.81     33.35 o 
  -2  -1   1      460.26      468.70     12.55 o 
  -1  -1   1     2056.54     2205.74     96.61 o 
   0  -1   1     1526.81     1490.48     46.75 o 
   1  -1   1      363.84      380.93     12.44 o 
   2  -1   1     8839.84     9459.28    311.71 o 
   3  -1   1     1228.28     1262.43     32.69 o 
   4  -1   1     1224.51     1384.90     36.00 o 
   5  -1   1      628.48      727.59     24.93 o 
   6  -1   1       19.82       23.44      3.20 o 
   7  -1   1       90.44       75.89      5.59 o 
   8  -1   1       37.34       36.16      7.09 o 
   9  -1   1       63.35       75.36      9.84 o 
  10  -1   1        3.44        0.00      5.40 o 
 -10   0   1       72.17       96.90     11.63 o 
  -9   0   1       10.43        4.80      4.92 o 
  -8   0   1      161.81      180.91     13.60 o 
  -7   0   1        5.71       12.04      3.04 o 
  -6   0   1       61.39       56.06      3.30 o 
  -5   0   1      406.93      423.62     12.34 o 
  -4   0   1      430.61      433.19     12.23 o 
  -3   0   1      631.13      703.05     23.64 o 
  -2   0   1     4031.67     3866.87    210.88 o 
  -1   0   1     2827.18     2801.58     86.58 o 
   0   0   1      214.70      223.29     10.54 o 
   1   0   1     7397.73     7320.81    228.11 o 
   2   0   1    15101.83    15066.99    377.87 o 
   3   0   1    16408.83    16797.62    771.97 o 
   4   0   1      848.86      869.83     24.50 o 
   5   0   1      750.08      708.17     19.32 o 
   6   0   1       81.59       99.86      7.16 o 
   7   0   1      182.99      184.60      8.81 o 
   8   0   1       54.99       52.08      7.57 o 
   9   0   1       15.12       22.96      6.59 o 
  10   0   1        5.61        5.38      5.48 o 
 -10   1   1       60.89       71.57     10.54 o 
  -9   1   1        8.62        5.45      5.33 o 
  -8   1   1      116.58      117.33      7.58 o 
  -7   1   1       40.07       42.16      6.42 o 
  -6   1   1        1.25        0.81      1.89 o 
  -5   1   1      115.33      117.31      4.83 o 
  -4   1   1     1322.53     1486.32     38.64 o 
  -3   1   1     1204.73     1351.83     51.79 o 
  -2   1   1    14813.14    14766.80    752.60 o 
  -1   1   1    12636.05    11982.95    460.15 o 
   1   1   1     5143.20     5469.25    268.75 o 
   2   1   1       21.86       35.02      1.53 o 
   3   1   1     9549.83    10620.33    266.51 o 
   4   1   1      228.95      212.09     10.05 o 
   5   1   1       59.20       52.45      2.84 o 
   6   1   1        1.62        1.23      1.33 o 
   7   1   1       48.24       37.15      5.72 o 
   8   1   1       30.00       23.78      5.62 o 
   9   1   1        0.16        2.89      4.25 o 
  10   1   1       28.88       38.71      8.15 o 
  -9   2   1       76.90       55.17      9.58 o 
  -8   2   1       28.08       28.70      6.59 o 
  -7   2   1      687.03      665.95     45.11 o 
  -6   2   1      528.84      523.93     19.56 o 
  -5   2   1       79.63       64.84     12.94 o 
  -4   2   1      708.02      714.75     29.13 o 
  -3   2   1      245.00      300.38      8.73 o 
  -2   2   1      677.07      787.15     20.68 o 
  -1   2   1      973.19     1164.18     29.89 o 
   0   2   1     1200.31     1299.43     33.13 o 
   1   2   1     1269.41     1392.11     43.45 o 
   2   2   1     2777.82     2461.28    107.77 o 
   3   2   1      514.54      517.68     13.88 o 
   4   2   1     1318.42     1289.60     33.45 o 
   5   2   1        8.13       10.00      1.42 o 
   6   2   1      314.15      300.43      9.38 o 
   7   2   1       10.94       10.76      2.58 o 
   8   2   1      204.21      221.44     15.12 o 
   9   2   1        1.15        7.74      4.85 o 
  10   2   1       62.73       53.79      8.61 o 
  -9   3   1        0.51        1.35      5.62 o 
  -8   3   1        0.35        0.00      5.55 o 
  -7   3   1      170.44      155.02      9.06 o 
  -6   3   1      709.67      711.17     43.18 o 
  -5   3   1      662.66      664.12     31.66 o 
  -4   3   1     1292.27     1140.45     69.89 o 
  -3   3   1      598.50      543.17     19.13 o 
  -2   3   1      156.14      122.78      7.69 o 
  -1   3   1     1295.83     1488.20     49.54 o 
   0   3   1      228.95      248.27      8.72 o 
   1   3   1      660.59      742.83     19.39 o 
   2   3   1       22.17       23.30      1.41 o 
   3   3   1     1060.99     1249.09     32.22 o 
   4   3   1       38.13       41.18      2.94 o 
   5   3   1      238.49      219.38      6.99 o 
   6   3   1        2.57        1.92      1.28 o 
   7   3   1      295.35      290.93     12.04 o 
   8   3   1       49.07       68.43      7.77 o 
   9   3   1      169.74      172.01     13.48 o 
  10   3   1       22.51       11.58      5.62 o 
  11   3   1       71.98       68.12     10.35 o 
  -8   4   1       48.64       52.53      7.34 o 
  -7   4   1       12.31        9.58      3.63 o 
  -6   4   1      197.65      184.64      9.95 o 
  -5   4   1      232.00      252.38     16.56 o 
  -4   4   1     1817.44     1865.98     60.59 o 
  -3   4   1     1022.40     1056.98     35.23 o 
  -2   4   1     1865.60     1941.65     49.98 o 
  -1   4   1     3172.50     3330.76     84.43 o 
   0   4   1       42.07       61.26      4.63 o 
   1   4   1       95.97      148.67     16.67 o 
   2   4   1      867.81      976.07     25.56 o 
   3   4   1       89.91      113.04      3.93 o 
   4   4   1       25.94       29.99      1.80 o 
   5   4   1      874.00      838.06     22.53 o 
   6   4   1        1.42        5.08      2.23 o 
   7   4   1      684.98      725.97     25.58 o 
   8   4   1      878.16      831.24     29.21 o 
   9   4   1      159.20      150.83      8.63 o 
  10   4   1      133.74      145.96     12.81 o 
  11   4   1        9.01        3.30      6.27 o 
  -8   5   1        1.69        5.22      4.05 o 
  -7   5   1      203.78      216.57     11.66 o 
  -6   5   1       12.07        4.61      3.14 o 
  -5   5   1      983.65      912.57     32.44 o 
  -4   5   1       13.11        9.51      2.88 o 
  -3   5   1     1500.83     1437.33     58.41 o 
  -2   5   1      302.11      289.67     11.61 o 
  -1   5   1     3239.00     3445.05     87.65 o 
   0   5   1      479.77      526.16     14.58 o 
   1   5   1       32.87       15.76      2.36 o 
   2   5   1      136.20      167.46      5.55 o 
   3   5   1       88.55       75.42      4.17 o 
   4   5   1     1536.09     1657.37     42.90 o 
   5   5   1        0.82        2.47      1.04 o 
   6   5   1      138.55      138.81      7.14 o 
   7   5   1       49.95       56.08      4.70 o 
   8   5   1     1286.34     1230.07     41.60 o 
   9   5   1      155.73      124.80     28.57 o 
  10   5   1       64.14       33.58      7.31 o 
  11   5   1        3.86        4.22      5.19 o 
  -7   6   1       54.37       58.19      6.52 o 
  -6   6   1       27.87       25.08      4.66 o 
  -5   6   1       51.79       45.37      5.12 o 
  -4   6   1      141.87      148.38      8.39 o 
  -3   6   1        0.39        0.00      2.56 o 
  -2   6   1      205.69      203.59      9.31 o 
  -1   6   1      228.27      279.10     10.68 o 
   0   6   1        0.95        3.46      1.22 o 
   1   6   1      607.45      719.02     21.34 o 
   2   6   1       91.61       63.55      3.15 o 
   3   6   1      152.27      177.12      6.03 o 
   4   6   1     1649.56     1746.39     45.39 o 
   5   6   1      170.91      185.61      6.35 o 
   6   6   1       14.26       12.18      2.71 o 
   7   6   1       17.62       12.17      3.17 o 
   8   6   1       63.82       60.83      7.26 o 
   9   6   1      245.82      244.55     11.94 o 
  10   6   1       37.48       31.71      5.04 o 
  11   6   1       31.49       31.16      7.50 o 
  -7   7   1       28.43       20.50      5.32 o 
  -6   7   1      157.19      191.93     20.20 o 
  -5   7   1       18.17       11.78      3.92 o 
  -4   7   1       15.25       12.34      3.34 o 
  -3   7   1      246.88      233.92     11.15 o 
  -2   7   1      892.76      968.18     33.23 o 
  -1   7   1       98.55       92.21      7.41 o 
   0   7   1     1711.86     1641.98     43.10 o 
   1   7   1      706.09      691.80     19.27 o 
   2   7   1        8.35        1.87      1.28 o 
   3   7   1     3432.04     3263.83    190.99 o 
   4   7   1      631.20      615.07     17.38 o 
   5   7   1     1477.83     1547.75     40.78 o 
   6   7   1        2.41        1.53      2.24 o 
   7   7   1      238.62      254.47     11.40 o 
   8   7   1       95.54      108.16      7.09 o 
   9   7   1      258.47      232.27     11.56 o 
  10   7   1       65.94       52.82      6.00 o 
  11   7   1      141.93      135.28      9.34 o 
  -6   8   1       20.45       28.72      7.07 o 
  -5   8   1        3.61        1.37      3.66 o 
  -4   8   1       87.58       77.58      6.86 o 
  -3   8   1       73.24       65.73     15.18 o 
  -2   8   1     1034.86      991.44     49.55 o 
  -1   8   1      167.91      168.62      8.53 o 
   0   8   1        0.54        2.78      1.56 o 
   1   8   1      539.63      493.93     16.90 o 
   2   8   1       16.93       15.70      2.04 o 
   3   8   1     1221.95     1216.45     33.12 o 
   4   8   1      648.08      686.72     19.41 o 
   5   8   1      804.63      799.05     27.58 o 
   6   8   1       37.29       38.55      4.00 o 
   7   8   1        0.15        0.00      4.52 o 
   8   8   1       68.15       80.21      6.18 o 
   9   8   1       26.36       24.96      7.63 o 
  10   8   1        0.84        5.60      5.69 o 
  -5   9   1       82.85      107.46      8.68 o 
  -4   9   1       22.20       19.44      4.57 o 
  -3   9   1       24.05       35.83      4.88 o 
  -2   9   1        2.81        4.68      2.75 o 
  -1   9   1       33.85       35.77     11.41 o 
   0   9   1      970.39      944.86     32.62 o 
   1   9   1      143.21      157.50      6.45 o 
   2   9   1      543.79      577.97     20.84 o 
   3   9   1      979.09     1032.95     28.41 o 
   4   9   1     1434.06     1454.00     64.45 o 
   5   9   1      922.88      955.19     47.81 o 
   6   9   1      535.81      618.89     33.82 o 
   7   9   1        7.26       18.28      6.15 o 
   9   9   1       36.41       42.84      8.39 o 
  10   9   1        1.58        2.10      5.64 o 
  -4  10   1       72.14       66.82     16.67 o 
  -3  10   1        0.32        0.00      2.51 o 
  -2  10   1       82.44       84.44      6.89 o 
  -1  10   1        2.45        4.00      2.78 o 
   0  10   1      155.01      108.21     10.61 o 
   1  10   1      159.47      157.53     10.65 o 
   2  10   1       34.07       35.07      6.18 o 
   3  10   1      584.81      541.73     20.46 o 
   4  10   1       11.39       16.47      3.53 o 
   5  10   1       14.58        7.94      4.61 o 
   6  10   1      102.87      144.15     12.93 o 
   7  10   1        0.62        0.00      3.93 o 
   9  10   1      175.61      205.27     16.98 o 
  10  10   1       13.29       10.64      6.68 o 
  -3  11   1       37.55       28.37      7.94 o 
  -2  11   1       83.12       90.99     11.58 o 
  -1  11   1      333.01      342.02     22.65 o 
   0  11   1      228.94      261.24     18.55 o 
   1  11   1      417.66      377.86     23.49 o 
   2  11   1        0.88        2.06      6.40 o 
   3  11   1       34.17        5.19      3.23 o 
   4  11   1        1.17        1.25      3.79 o 
   8  11   1      105.74      138.22     13.97 o 
   9  11   1       45.94       69.69     11.07 o 
  -1  12   1      174.38      190.54     16.50 o 
   0  12   1        0.17        0.00      4.63 o 
   1  12   1      253.67      309.53     21.32 o 
   2  12   1       86.28       51.40      8.37 o 
   3  12   1        1.73        1.26      2.96 o 
   4  12   1       90.87       88.77     10.25 o 
   5  12   1        2.10        0.00      4.53 o 
   6  12   1        0.14        0.00      4.68 o 
   7  12   1        8.53        4.20      6.05 o 
   8  12   1        0.18        0.00      5.57 o 
   0  13   1      113.68      107.51     12.90 o 
   1  13   1        1.17        0.00      5.31 o 
   2  13   1       19.53       37.10      8.32 o 
   3  13   1       28.32       31.26      7.55 o 
   4  13   1        8.22        6.34      5.74 o 
   5  13   1        1.20        0.00      5.38 o 
   6  13   1       51.89       54.10      9.70 o 
   7  13   1        1.42        9.91      7.14 o 
  -7 -12   2       59.71       50.46      9.67 o 
  -6 -12   2      326.62      304.36     21.88 o 
  -5 -12   2        2.06        3.06      5.48 o 
  -4 -12   2        5.40        7.71      4.17 o 
  -3 -12   2        3.62        2.38      3.83 o 
  -2 -12   2       13.68       12.86      6.49 o 
  -1 -12   2        3.02        4.32      5.64 o 
   0 -12   2       13.38       11.31      6.59 o 
  -8 -11   2        4.08        4.61      6.30 o 
  -7 -11   2      297.96      309.26     22.10 o 
  -6 -11   2      149.06      149.24     13.94 o 
  -5 -11   2      372.73      362.55     23.45 o 
  -4 -11   2        0.66        0.00      4.12 o 
  -3 -11   2       24.81       25.31      4.57 o 
  -2 -11   2        0.52        0.00      4.61 o 
  -1 -11   2       37.46       33.29      7.72 o 
   0 -11   2       19.62        8.85      6.34 o 
   1 -11   2        1.63        3.59      5.93 o 
   2 -11   2        0.30        8.03      6.61 o 
  -9 -10   2       13.68       22.34      7.43 o 
  -8 -10   2        3.84        6.73      5.98 o 
  -7 -10   2       86.62      101.29     11.41 o 
  -6 -10   2      229.05      285.77     19.85 o 
  -5 -10   2      302.14      310.46     14.01 o 
  -4 -10   2       35.38       13.24     15.09 o 
  -3 -10   2       87.44       75.02      6.14 o 
  -2 -10   2       47.94       45.64      6.07 o 
  -1 -10   2       64.15       61.39      8.76 o 
   0 -10   2       13.37       10.23      5.28 o 
   1 -10   2       70.17       60.98      9.43 o 
   2 -10   2       40.69       39.63      8.35 o 
   3 -10   2       30.96       39.51      8.80 o 
  -9  -9   2        1.19        0.77      5.55 o 
  -8  -9   2       62.90       65.03      9.72 o 
  -7  -9   2       18.09       17.99      6.13 o 
  -6  -9   2      104.05      100.61     10.90 o 
  -5  -9   2        8.09        2.87      2.82 o 
  -4  -9   2       12.71       11.22      3.96 o 
  -3  -9   2      251.82      241.05     11.22 o 
  -2  -9   2       37.54       41.15      4.36 o 
  -1  -9   2        0.94        0.00      2.76 o 
   0  -9   2       13.65        9.34      4.61 o 
   1  -9   2      109.81       99.74     10.93 o 
   2  -9   2       31.37       24.19      6.75 o 
   3  -9   2       54.50       44.65      8.49 o 
   4  -9   2       13.07        7.89      6.59 o 
 -10  -8   2      103.91      109.32     12.33 o 
  -9  -8   2       11.45        8.92      5.86 o 
  -8  -8   2      113.31      147.79     13.48 o 
  -7  -8   2       70.60       58.54      8.32 o 
  -6  -8   2      525.19      532.34     29.55 o 
  -5  -8   2       76.21       69.62      5.52 o 
  -4  -8   2      111.03      103.38      7.66 o 
  -3  -8   2        5.87        4.90      2.61 o 
  -2  -8   2      216.79      215.07     10.10 o 
  -1  -8   2     2318.30     2331.82    104.31 o 
   0  -8   2      409.28      412.88     21.24 o 
   1  -8   2      785.93      691.01     36.93 o 
   2  -8   2       68.94       67.59      8.76 o 
   3  -8   2      117.37      128.81     12.54 o 
   4  -8   2      139.99      136.27      8.97 o 
   5  -8   2      121.30      156.43     14.50 o 
 -10  -7   2       53.97       81.53     10.81 o 
  -9  -7   2       39.42       58.08      9.00 o 
  -8  -7   2      245.55      211.74     15.75 o 
  -7  -7   2        9.54        4.39      4.44 o 
  -6  -7   2      508.00      510.09     37.30 o 
  -5  -7   2      172.12      174.78      8.61 o 
  -4  -7   2      953.72      953.44     32.56 o 
  -3  -7   2      134.74      149.86      8.90 o 
  -2  -7   2       73.77      113.69      6.34 o 
  -1  -7   2      198.31      182.03      9.56 o 
   0  -7   2      910.39      947.16     25.86 o 
   1  -7   2      711.25      640.41     24.25 o 
   2  -7   2       13.58        6.56      4.41 o 
   3  -7   2       69.83       51.66      4.97 o 
   4  -7   2      172.80      120.68     12.22 o 
   5  -7   2        1.52        0.32      4.16 o 
   6  -7   2       10.29        8.32      4.04 o 
 -10  -6   2       92.90       97.38     11.05 o 
  -9  -6   2      401.02      453.94     26.80 o 
  -8  -6   2       16.23       20.43      5.60 o 
  -7  -6   2      236.42      218.78     15.41 o 
  -6  -6   2      285.36      264.55     23.63 o 
  -5  -6   2      679.63      688.56     19.31 o 
  -4  -6   2      114.62       98.04      4.15 o 
  -3  -6   2      114.93      107.87      4.77 o 
  -2  -6   2     1160.00     1173.81     30.98 o 
  -1  -6   2     1060.52     1071.26     28.51 o 
   0  -6   2     3707.34     3818.29    129.53 o 
   1  -6   2       40.38       33.64      2.55 o 
   2  -6   2     1227.96     1142.39     38.26 o 
   3  -6   2        9.64       17.11      3.21 o 
   4  -6   2     1102.19     1028.48     72.36 o 
   5  -6   2       11.42       11.08      3.70 o 
   6  -6   2      113.24      105.24      7.88 o 
   7  -6   2        2.44        3.18      3.78 o 
 -10  -5   2       75.12       65.60     10.17 o 
  -9  -5   2        4.83        7.01      3.30 o 
  -8  -5   2       83.58       82.69      8.92 o 
  -7  -5   2       89.70       85.20      5.64 o 
  -6  -5   2      424.69      435.79     13.17 o 
  -5  -5   2        1.39        0.62      1.31 o 
  -4  -5   2       58.01      101.41      4.13 o 
  -3  -5   2     1101.50     1046.51     68.69 o 
  -2  -5   2      131.13      160.37      5.22 o 
  -1  -5   2      132.31      170.16      5.60 o 
   0  -5   2     1042.08     1113.97     29.34 o 
   1  -5   2        4.24        4.64      1.28 o 
   2  -5   2      191.16      220.96      8.00 o 
   3  -5   2      512.41      435.68     64.48 o 
   4  -5   2      232.06      220.01     14.42 o 
   5  -5   2      185.00      167.12     21.37 o 
   6  -5   2        2.39        4.26      3.29 o 
   7  -5   2        5.44        6.73      6.40 o 
   8  -5   2        4.96        0.00      3.99 o 
 -10  -4   2       21.29       12.37      5.98 o 
  -9  -4   2        1.00        2.06      2.14 o 
  -8  -4   2       96.03       79.00      5.86 o 
  -7  -4   2      127.10      113.08      6.64 o 
  -6  -4   2     2165.86     2120.39     86.68 o 
  -5  -4   2     4978.87     5116.75    152.94 o 
  -4  -4   2     4580.19     4646.59    190.41 o 
  -3  -4   2     1372.34     1380.54     35.89 o 
  -2  -4   2       33.22       21.83      2.43 o 
  -1  -4   2     2243.83     2249.54     57.41 o 
   0  -4   2        7.13        9.98      1.79 o 
   1  -4   2      549.44      577.00     15.89 o 
   2  -4   2      101.53       97.35      4.88 o 
   3  -4   2       71.08       33.50      4.12 o 
   4  -4   2       91.15       95.02      6.02 o 
   5  -4   2      573.37      575.17     21.48 o 
   6  -4   2       40.68       45.44      5.14 o 
   7  -4   2       55.23       51.97      5.70 o 
   8  -4   2       54.56       53.74      6.38 o 
 -10  -3   2        8.27       15.10      5.86 o 
  -9  -3   2       22.62       19.03      5.74 o 
  -8  -3   2       64.67       78.98      6.20 o 
  -7  -3   2        8.75        3.43      2.17 o 
  -6  -3   2       31.15       25.26      2.49 o 
  -5  -3   2     2563.65     2587.15     66.51 o 
  -4  -3   2     3878.76     3998.14    146.79 o 
  -3  -3   2     2122.71     2139.64     57.88 o 
  -2  -3   2     2297.24     2429.71     61.88 o 
  -1  -3   2      964.44     1048.28     37.35 o 
   0  -3   2     2774.67     3169.20     80.29 o 
   1  -3   2      798.06      786.45     46.50 o 
   2  -3   2       30.50       39.48      3.64 o 
   3  -3   2     3314.05     3405.77     86.74 o 
   4  -3   2     1584.39     1633.72     53.12 o 
   5  -3   2      120.06      123.17      7.06 o 
   6  -3   2      274.95      282.56     14.51 o 
   7  -3   2       15.60       14.61      3.90 o 
   8  -3   2       54.36       50.30      5.90 o 
   9  -3   2       14.19        0.31      5.45 o 
 -10  -2   2        0.25        1.18      4.94 o 
  -9  -2   2      514.28      502.96     28.42 o 
  -8  -2   2        3.21        6.61      2.98 o 
  -7  -2   2       83.94       87.44      4.63 o 
  -6  -2   2      115.53      115.41      4.97 o 
  -5  -2   2        8.30        8.75      1.62 o 
  -4  -2   2     2056.88     2043.92     52.65 o 
  -3  -2   2      139.67      162.76      5.33 o 
  -2  -2   2      616.46      566.38     18.40 o 
  -1  -2   2      847.45      851.58     27.51 o 
   0  -2   2     7010.56     7548.24    189.70 o 
   1  -2   2     1627.98     1779.77     45.44 o 
   2  -2   2      328.82      374.30     12.85 o 
   3  -2   2      112.97      142.91      4.85 o 
   4  -2   2      632.36      634.85     17.44 o 
   5  -2   2      310.17      287.13     11.77 o 
   6  -2   2      476.05      500.63     18.94 o 
   7  -2   2      232.52      251.35     13.52 o 
   8  -2   2        6.79        8.73      5.31 o 
   9  -2   2      172.12      186.87     16.06 o 
 -10  -1   2      324.29      306.54     20.79 o 
  -9  -1   2       11.50        9.55      5.33 o 
  -8  -1   2      661.26      658.90     34.54 o 
  -7  -1   2        1.61        1.57      1.80 o 
  -6  -1   2      879.05      890.12     26.85 o 
  -5  -1   2      188.48      216.20      7.26 o 
  -4  -1   2     1336.48     1331.78     42.65 o 
  -3  -1   2      527.31      562.12     18.68 o 
  -2  -1   2      271.35      345.50     12.50 o 
  -1  -1   2      186.72      148.92      4.49 o 
   0  -1   2      228.87      260.12      7.23 o 
   1  -1   2       90.26      112.19      4.79 o 
   2  -1   2     4481.95     4569.17    118.36 o 
   3  -1   2     1018.26     1049.43     27.50 o 
   4  -1   2     1801.45     1819.87     57.41 o 
   5  -1   2      222.07      225.47      7.36 o 
   6  -1   2       53.22       45.54      9.01 o 
   7  -1   2        7.84        3.82      4.25 o 
   8  -1   2        5.77        5.43      4.63 o 
   9  -1   2       60.50       52.17      8.95 o 
  10  -1   2       87.10       81.65     11.12 o 
 -10   0   2      106.05      153.34     14.42 o 
  -9   0   2      147.04      147.77     13.05 o 
  -8   0   2       27.30       18.19      3.82 o 
  -7   0   2      115.76      140.95      9.56 o 
  -6   0   2      193.83      184.88      6.83 o 
  -5   0   2        9.87       12.55      1.75 o 
  -4   0   2      658.72      633.21     21.20 o 
  -3   0   2      984.46      942.50     37.65 o 
  -2   0   2     1449.18     1619.20     50.81 o 
  -1   0   2    13485.11    13286.40    361.66 o 
   0   0   2     3104.45     3313.98     83.56 o 
   1   0   2     8203.94     9145.56    281.45 o 
   2   0   2    10234.10    10093.80    338.26 o 
   3   0   2     3952.15     4072.05    102.91 o 
   4   0   2      546.93      461.94     13.00 o 
   5   0   2     1653.75     1736.24     45.07 o 
   6   0   2      809.36      760.28     26.20 o 
   7   0   2       12.43       11.50      2.74 o 
   8   0   2       19.69       20.67      5.69 o 
   9   0   2       10.75        5.19      5.38 o 
  10   0   2       77.08       68.72     10.32 o 
 -10   1   2        5.39        5.89      6.44 o 
  -9   1   2      217.73      198.45     16.04 o 
  -8   1   2      125.25      131.92      8.22 o 
  -7   1   2      189.23      195.61     12.87 o 
  -6   1   2       37.08       45.42      5.98 o 
  -5   1   2      743.67      785.27     30.99 o 
  -4   1   2       91.84       90.97      3.83 o 
  -3   1   2      867.97      866.36     57.35 o 
  -2   1   2     6957.64     7461.84    187.43 o 
  -1   1   2       98.46      175.70      5.23 o 
   0   1   2     3716.07     3624.37    105.34 o 
   1   1   2     6098.12     6126.90    188.86 o 
   2   1   2    24259.54    23562.19    590.88 o 
   3   1   2      572.91      525.06     26.54 o 
   4   1   2     2832.71     2915.67     74.23 o 
   5   1   2     1476.22     1527.68     39.81 o 
   6   1   2     1143.64     1194.68     31.86 o 
   7   1   2        9.57       10.95      4.17 o 
   8   1   2        4.24        3.38      4.12 o 
   9   1   2      106.59      105.05     11.07 o 
  10   1   2        0.81        0.00      4.68 o 
  -9   2   2       31.70       24.70      7.48 o 
  -8   2   2       78.73       90.48     10.20 o 
  -7   2   2        0.43        2.06      2.75 o 
  -6   2   2       68.54       68.66      5.23 o 
  -5   2   2      284.58      267.05     13.40 o 
  -4   2   2     5356.27     5447.56    137.73 o 
  -3   2   2      594.96      628.85     17.13 o 
  -2   2   2      195.28      170.15      5.37 o 
  -1   2   2     2787.88     3031.21     94.05 o 
   0   2   2     2536.76     2532.61     78.58 o 
   1   2   2     9582.87     9291.69    232.96 o 
   2   2   2     1678.96     1780.49     55.71 o 
   3   2   2      104.04      104.99      8.48 o 
   4   2   2      220.21      273.81      8.05 o 
   5   2   2      760.16      725.07     19.62 o 
   6   2   2        0.75        0.57      1.22 o 
   7   2   2      676.84      697.93     24.54 o 
   8   2   2       26.72       23.20      5.50 o 
   9   2   2       40.08       47.16      7.60 o 
  10   2   2        0.32        0.00      4.49 o 
  -9   3   2       12.25        3.38      5.48 o 
  -8   3   2      218.82      215.72     16.69 o 
  -7   3   2        0.27        0.00      3.00 o 
  -6   3   2        1.32        2.47      2.52 o 
  -5   3   2        0.97        3.01      2.80 o 
  -4   3   2      713.02      687.18     18.96 o 
  -3   3   2     5702.16     5827.05    303.27 o 
  -2   3   2      237.41      157.00      6.99 o 
  -1   3   2     3028.22     2846.59     85.22 o 
   0   3   2      884.97      848.46     24.79 o 
   1   3   2     3455.46     3653.73     92.44 o 
   2   3   2     3691.98     4107.74    218.41 o 
   3   3   2      112.24      114.80      5.72 o 
   4   3   2      385.78      377.43     13.59 o 
   5   3   2      761.96      754.95     20.33 o 
   6   3   2      245.70      202.85      8.97 o 
   7   3   2      300.78      318.59     15.84 o 
   8   3   2       84.00       88.05      6.10 o 
   9   3   2       52.41       53.16      7.77 o 
  10   3   2       87.53       85.99     10.23 o 
  11   3   2        0.33        2.17      5.40 o 
  -8   4   2       16.68       25.51      4.93 o 
  -7   4   2      115.24      101.62     10.36 o 
  -6   4   2      109.08      117.34      7.57 o 
  -5   4   2      261.23      234.42     10.86 o 
  -4   4   2       26.23       32.98      4.29 o 
  -3   4   2     1383.82     1358.88     35.64 o 
  -2   4   2      888.54      933.47     24.88 o 
  -1   4   2      744.51      759.04     20.35 o 
   0   4   2       28.81       21.70      1.60 o 
   1   4   2     1128.90     1275.39     33.06 o 
   2   4   2      264.04      234.46     11.11 o 
   3   4   2     1333.83     1516.72     57.23 o 
   4   4   2      245.85      261.81     26.52 o 
   5   4   2      623.77      635.11     21.97 o 
   6   4   2      913.90     1010.26     40.83 o 
   7   4   2       39.01       35.61      3.94 o 
   8   4   2      334.16      347.62     14.54 o 
   9   4   2       12.21       16.00      6.49 o 
  10   4   2       68.91       61.92      9.21 o 
  11   4   2       18.81       15.99      6.90 o 
  -8   5   2       14.52       11.71      4.51 o 
  -7   5   2       73.60       70.75      6.76 o 
  -6   5   2       10.63        9.40      3.45 o 
  -5   5   2      801.72      750.82     27.31 o 
  -4   5   2      678.00      699.74     25.25 o 
  -3   5   2     2409.20     2275.62     73.00 o 
  -2   5   2     5086.53     4648.04    117.98 o 
  -1   5   2     1790.36     2001.65     51.70 o 
   0   5   2     3057.86     3117.63     79.31 o 
   1   5   2     2334.54        0.05      0.82 o 
   2   5   2     1502.78     1461.89     46.61 o 
   3   5   2       30.68       44.12      2.37 o 
   4   5   2       25.84       32.28      1.89 o 
   5   5   2       14.60       17.62      2.59 o 
   6   5   2      258.92      268.54     11.35 o 
   7   5   2     1142.60     1179.63     39.62 o 
   8   5   2       58.17       47.23      4.84 o 
   9   5   2      273.83      285.01     13.09 o 
  10   5   2      138.20      139.69     12.76 o 
  11   5   2      281.96      268.86     19.44 o 
  -7   6   2        5.51        8.35      4.16 o 
  -6   6   2       94.67       97.48      7.62 o 
  -5   6   2       43.67       38.65      4.87 o 
  -4   6   2       53.67       62.00      5.78 o 
  -3   6   2        4.70        8.19      2.70 o 
  -2   6   2        1.82       10.46      9.02 o 
  -1   6   2      597.21      712.88     19.71 o 
   0   6   2        0.48        0.00      0.95 o 
   1   6   2        8.46        8.53      1.71 o 
   2   6   2      107.10      112.80      4.46 o 
   3   6   2       54.87       64.14      4.99 o 
   4   6   2     1070.62     1131.76     30.02 o 
   5   6   2       30.26       34.61      3.38 o 
   6   6   2        0.27        1.82      2.04 o 
   7   6   2      335.83      312.27     29.60 o 
   8   6   2      137.39      133.44      8.00 o 
   9   6   2        8.66        4.79      4.09 o 
  10   6   2        1.99        0.00      4.82 o 
  11   6   2      102.49       96.63     11.39 o 
  -7   7   2       51.07       52.52     11.10 o 
  -6   7   2      135.06      150.93      9.84 o 
  -5   7   2       53.00       68.69      6.49 o 
  -4   7   2      253.46      261.60     12.42 o 
  -3   7   2      681.03      666.41     24.49 o 
  -2   7   2       13.42       10.98      2.81 o 
  -1   7   2       98.97       81.93      3.95 o 
   0   7   2       15.44       14.97      2.50 o 
   1   7   2     1457.25     1300.44     34.52 o 
   2   7   2      451.05      422.81     12.58 o 
   3   7   2     3300.05     3394.55     86.84 o 
   4   7   2      135.68      175.64      6.33 o 
   5   7   2      685.49      648.71     24.58 o 
   6   7   2      271.16      298.90     12.48 o 
   7   7   2      853.65      830.12     43.29 o 
   8   7   2       82.04       81.19      6.27 o 
   9   7   2        4.86        2.47      3.19 o 
  10   7   2        2.36        0.00      4.20 o 
  11   7   2        3.97        8.31      4.40 o 
  -6   8   2        6.27        6.15      4.40 o 
  -5   8   2        1.81        0.00      3.43 o 
  -4   8   2        7.44        8.42      3.51 o 
  -3   8   2        0.26        0.00      2.28 o 
  -2   8   2        0.72        2.03      2.33 o 
  -1   8   2      406.07      305.78     13.82 o 
   0   8   2      215.01      206.41     17.90 o 
   1   8   2       45.25       47.61      3.15 o 
   2   8   2     1181.73     1168.51     38.55 o 
   3   8   2      108.31      117.98      6.24 o 
   4   8   2     1095.96     1128.67     30.46 o 
   5   8   2       30.35       40.84      6.95 o 
   6   8   2      269.47      285.62     21.19 o 
   7   8   2       90.07      101.09      6.79 o 
   8   8   2      289.37      301.54     38.98 o 
   9   8   2       40.88       33.53      4.87 o 
  10   8   2        0.59        1.13      4.92 o 
  -5   9   2        0.13        0.30      3.90 o 
  -4   9   2        3.94        2.96      3.44 o 
  -3   9   2        0.60        0.13      3.15 o 
  -2   9   2      107.86      105.10      7.27 o 
  -1   9   2       77.72       75.60      8.80 o 
   0   9   2        8.12        4.32      1.96 o 
   1   9   2        0.63        0.00      1.67 o 
   2   9   2     1089.07      990.02     46.96 o 
   3   9   2      705.55      706.38     20.33 o 
   4   9   2     1618.27     1607.03     42.76 o 
   5   9   2      613.48      658.93     23.89 o 
   6   9   2      452.86      465.04     26.98 o 
   7   9   2      285.66      266.82     12.28 o 
   8   9   2       56.36       61.45      5.67 o 
   9   9   2       43.27       58.28      9.67 o 
  -4  10   2        7.77        7.06      4.51 o 
  -3  10   2       55.03       53.88      6.10 o 
  -2  10   2      102.88       92.51     10.66 o 
  -1  10   2       55.19       50.36      5.17 o 
   0  10   2       23.13       18.24      3.57 o 
   1  10   2      125.44      147.34      6.50 o 
   2  10   2      100.88       84.40      4.75 o 
   3  10   2      516.35      539.93     16.40 o 
   4  10   2      225.33      199.31      9.72 o 
   5  10   2        0.83        0.00      3.88 o 
   6  10   2        0.46        3.26      4.37 o 
   7  10   2      121.75      134.38     12.66 o 
   8  10   2        0.66        0.89      4.66 o 
   9  10   2        1.67        0.00      4.94 o 
  -3  11   2       73.69       66.79      9.14 o 
  -2  11   2       46.48       45.35      9.34 o 
  -1  11   2      366.07      318.14     21.69 o 
   0  11   2        7.98        6.39      4.99 o 
   1  11   2      131.85      126.98     11.75 o 
   2  11   2       87.72       81.70      6.20 o 
   3  11   2      422.14      399.87     16.42 o 
   4  11   2       31.57       48.89      7.65 o 
   5  11   2        4.22        0.00      3.81 o 
   6  11   2       11.79       26.49      6.90 o 
   7  11   2       26.41       22.31      6.78 o 
   8  11   2      191.71      207.18     17.05 o 
  -2  12   2       95.32       84.11     11.67 o 
  -1  12   2      120.92      121.52     13.32 o 
   0  12   2      284.32      283.81     20.62 o 
   1  12   2        4.87        0.99      4.66 o 
   2  12   2      500.44      535.45     30.44 o 
   3  12   2        1.71        0.00      2.67 o 
   4  12   2       87.25      118.77     11.60 o 
   5  12   2       73.82       75.72     10.16 o 
   6  12   2        0.46        0.00      4.51 o 
   7  12   2        1.05        2.92      5.31 o 
   9  12   2        9.87       11.89      7.09 o 
   0  13   2       74.36       87.15     11.92 o 
   1  13   2       19.87       18.57      7.31 o 
   2  13   2       60.57       79.05     10.30 o 
   3  13   2        5.29        2.90      2.95 o 
   4  14   2       18.79       16.86      7.38 o 
   5  14   2       37.83       34.06      8.80 o 
  -6 -12   3        0.14        0.00      6.18 o 
  -5 -12   3      301.82      324.58     22.58 o 
  -4 -12   3       31.31       25.93      5.37 o 
  -3 -12   3      269.39      272.90     13.90 o 
  -2 -12   3        6.72        1.74      6.05 o 
  -1 -12   3       13.72       12.25      7.19 o 
  -7 -11   3       20.72       23.08      7.69 o 
  -6 -11   3        1.73       13.77      6.66 o 
  -5 -11   3       30.32       35.82      5.46 o 
  -4 -11   3      223.37      246.67     15.27 o 
  -3 -11   3       88.89       83.12      8.41 o 
  -2 -11   3       17.37       16.74      6.71 o 
  -1 -11   3       44.17       41.92      8.51 o 
   0 -11   3        0.34        0.00      4.53 o 
   1 -11   3       21.76       18.33      7.24 o 
  -8 -10   3      219.66      232.97     18.57 o 
  -7 -10   3       16.48       15.49      6.87 o 
  -6 -10   3      397.50      409.03     25.50 o 
  -5 -10   3        0.66        3.51      6.44 o 
  -4 -10   3     1019.21     1076.65     47.57 o 
  -3 -10   3      289.13      310.07     26.24 o 
  -2 -10   3      194.81      215.19     12.99 o 
  -1 -10   3       37.97       44.26      8.23 o 
   0 -10   3        0.13        4.10      4.99 o 
   1 -10   3       71.22       82.35     11.12 o 
   2 -10   3        0.74        0.00      5.45 o 
   3 -10   3       38.84       48.32     10.06 o 
  -9  -9   3       13.51       19.08      7.36 o 
  -8  -9   3       40.63       46.27      8.80 o 
  -7  -9   3       53.79       42.79      8.06 o 
  -6  -9   3       14.66       15.56      6.10 o 
  -5  -9   3       22.81       24.86     10.78 o 
  -4  -9   3       40.45       33.83      4.50 o 
  -3  -9   3       83.30       77.77      9.72 o 
  -2  -9   3        3.00        1.77      2.63 o 
  -1  -9   3      120.97      118.60      7.51 o 
   0  -9   3      125.85      145.79     13.15 o 
   1  -9   3       17.96        7.26      5.26 o 
   2  -9   3       76.71       95.74     11.46 o 
   3  -9   3       18.91       15.80      6.71 o 
   4  -9   3       48.39       52.15     10.13 o 
  -9  -8   3      208.30      205.59     16.76 o 
  -8  -8   3      104.11      114.65     11.84 o 
  -7  -8   3      230.20      225.22     16.55 o 
  -6  -8   3       50.85       30.68      7.16 o 
  -5  -8   3       99.80       87.12      7.33 o 
  -4  -8   3        1.57        0.00      2.08 o 
  -3  -8   3      565.70      538.44     22.94 o 
  -2  -8   3       85.02      103.68      6.97 o 
  -1  -8   3       17.48        9.18      2.97 o 
   0  -8   3      212.36      235.37     10.97 o 
   1  -8   3      265.06      265.43     18.21 o 
   2  -8   3     1071.48     1022.32     52.49 o 
   3  -8   3        0.33        0.00      4.53 o 
   4  -8   3       82.61      110.57     12.30 o 
   5  -8   3       20.60       12.76      6.51 o 
 -10  -7   3        3.39       10.42      6.56 o 
  -9  -7   3      212.25      250.36     18.60 o 
  -8  -7   3       60.21       61.70      9.00 o 
  -7  -7   3       16.90       21.64      5.86 o 
  -6  -7   3      183.93      169.44      8.85 o 
  -5  -7   3      433.15      404.47     16.15 o 
  -4  -7   3      383.43      343.97     20.17 o 
  -3  -7   3       46.27       46.59      4.66 o 
  -2  -7   3       40.95       48.31      4.36 o 
  -1  -7   3      119.86      114.94     13.17 o 
   0  -7   3      202.28      223.40     23.20 o 
   1  -7   3       60.36       75.45      8.54 o 
   2  -7   3     1334.67     1214.40     59.75 o 
   3  -7   3      498.62      490.39     19.17 o 
   4  -7   3       75.34      107.71      9.20 o 
   5  -7   3        0.16        0.00      2.47 o 
   6  -7   3       12.97       14.22      4.42 o 
 -10  -6   3       47.64       72.99      9.96 o 
  -9  -6   3       15.51       17.08      6.54 o 
  -8  -6   3      729.04      649.83     34.98 o 
  -7  -6   3      122.85      126.64     11.17 o 
  -6  -6   3      524.57      508.13     19.26 o 
  -5  -6   3       44.04       35.72      8.25 o 
  -4  -6   3      152.16      169.84      8.25 o 
  -3  -6   3       10.01       15.55      3.96 o 
  -2  -6   3      524.41      483.77     35.01 o 
  -1  -6   3      324.60      350.53     13.69 o 
   0  -6   3       10.01       18.03      1.93 o 
   1  -6   3      656.62      698.17     19.61 o 
   2  -6   3      549.86      527.88     19.56 o 
   3  -6   3      973.11      956.71     50.46 o 
   4  -6   3      130.81      136.85     11.37 o 
   5  -6   3       49.55       48.15      5.54 o 
   6  -6   3        0.15        0.00      3.18 o 
   7  -6   3      101.30      112.66      8.78 o 
 -10  -5   3       22.18       26.03      7.26 o 
  -9  -5   3        7.68       10.18      5.84 o 
  -8  -5   3      116.57      119.43     11.14 o 
  -7  -5   3      164.88      164.17     12.42 o 
  -6  -5   3       61.84       58.28      3.57 o 
  -5  -5   3       16.29       14.68      1.91 o 
  -4  -5   3        1.64        0.00      1.18 o 
  -3  -5   3      409.65      383.83     14.52 o 
  -2  -5   3      367.81      393.78     17.37 o 
  -1  -5   3        0.92        2.96      1.75 o 
   0  -5   3      148.04      175.74      6.00 o 
   1  -5   3      145.67      135.25      5.19 o 
   2  -5   3      109.52      130.36      5.40 o 
   3  -5   3      448.32      489.99     18.42 o 
   4  -5   3       17.14        6.68     10.37 o 
   5  -5   3       34.93       46.64      8.29 o 
   6  -5   3       11.87       10.33      3.83 o 
   7  -5   3       12.35        7.37      3.90 o 
 -10  -4   3       40.96       21.71      6.44 o 
  -9  -4   3       43.88       38.77      5.43 o 
  -8  -4   3       47.93       52.69     10.46 o 
  -7  -4   3      328.87      295.97     10.21 o 
  -6  -4   3       42.96       34.26      3.69 o 
  -5  -4   3        4.99        2.55      1.53 o 
  -4  -4   3      246.04      233.57      7.95 o 
  -3  -4   3     3668.57     3901.58     99.13 o 
  -2  -4   3     4958.78     5349.24    171.15 o 
  -1  -4   3        3.12        0.65      1.53 o 
   0  -4   3     1018.31     1075.46     28.35 o 
   1  -4   3       39.27       50.72      3.75 o 
   2  -4   3      373.63      405.40     11.95 o 
   3  -4   3        6.36        7.40      3.58 o 
   4  -4   3      690.81      675.90     24.18 o 
   5  -4   3       91.64       72.27      9.65 o 
   6  -4   3      538.43      520.53     20.44 o 
   7  -4   3        7.29        5.83      3.55 o 
   8  -4   3       75.47       65.91      6.81 o 
 -10  -3   3       20.98       16.98      6.20 o 
  -9  -3   3       26.04       23.28      4.24 o 
  -8  -3   3        1.09        1.59      1.98 o 
  -7  -3   3      364.73      353.15     11.61 o 
  -6  -3   3      617.96      616.63     26.38 o 
  -5  -3   3      130.46      128.45      6.58 o 
  -4  -3   3     1161.63      984.53     26.43 o 
  -3  -3   3     3655.57     3790.67     96.28 o 
  -2  -3   3     5317.78     5706.00    177.16 o 
  -1  -3   3     2015.87     2308.58     72.83 o 
   0  -3   3      942.84      850.01     22.51 o 
   1  -3   3       59.68       62.80      3.77 o 
   2  -3   3       92.54       82.63      3.73 o 
   3  -3   3      119.81      132.40      7.98 o 
   4  -3   3      567.22      533.34     19.40 o 
   5  -3   3        0.49        0.38      2.09 o 
   6  -3   3        0.19        2.76      2.66 o 
   7  -3   3      228.51      214.21     25.93 o 
   8  -3   3       94.86       92.60     11.02 o 
 -10  -2   3       68.13       71.93      9.62 o 
  -9  -2   3      107.38      125.43     11.65 o 
  -8  -2   3       21.63       14.98      3.54 o 
  -7  -2   3        0.89        0.41      2.16 o 
  -6  -2   3      456.11      458.26     16.94 o 
  -5  -2   3        1.20        0.33      1.31 o 
  -4  -2   3     1003.94      882.00     24.96 o 
  -3  -2   3       19.60       12.58      2.40 o 
  -2  -2   3     1610.98     1733.67     44.57 o 
  -1  -2   3     6854.62     7367.41    227.61 o 
   0  -2   3       18.75       14.08      1.53 o 
   1  -2   3       17.18       27.05      1.75 o 
   2  -2   3      746.11      834.32     22.21 o 
   3  -2   3     2620.82     2792.92     71.33 o 
   4  -2   3      111.86      117.96      4.67 o 
   5  -2   3      130.91      122.41      6.74 o 
   6  -2   3       83.28       76.25     10.14 o 
   7  -2   3      113.51      122.29      7.60 o 
   8  -2   3      113.78      111.37     11.53 o 
   9  -2   3       64.11       55.21      9.67 o 
 -10  -1   3      109.01      120.17     12.64 o 
  -9  -1   3       86.82      106.28     10.93 o 
  -8  -1   3      318.95      303.52     13.45 o 
  -7  -1   3      212.37      219.40      8.29 o 
  -6  -1   3      317.14      317.70     10.35 o 
  -5  -1   3     1937.80     2033.06     52.83 o 
  -4  -1   3      227.29      257.92      9.91 o 
  -3  -1   3     1951.84     2102.34     53.97 o 
  -2  -1   3       25.00       39.83      2.08 o 
  -1  -1   3    11317.22    11644.83    292.32 o 
   0  -1   3     2589.19     2752.87     84.48 o 
   1  -1   3      344.01      430.19     13.74 o 
   2  -1   3       64.33       60.54      3.29 o 
   3  -1   3      338.22      347.67     15.63 o 
   4  -1   3      504.60      467.63     13.36 o 
   5  -1   3        8.53        5.54      1.48 o 
   6  -1   3       19.73       14.15      2.82 o 
   7  -1   3        0.67        0.00      2.37 o 
   8  -1   3      255.94      267.00     18.33 o 
   9  -1   3        4.27        5.91      5.35 o 
 -10   0   3        0.20        1.30      5.86 o 
  -9   0   3      343.15      344.82     22.36 o 
  -8   0   3        0.45        0.91      2.95 o 
  -7   0   3      931.35      886.13     30.91 o 
  -6   0   3       49.83       55.88      6.63 o 
  -5   0   3      459.65      438.31     15.92 o 
  -4   0   3      314.42      325.06     13.75 o 
  -3   0   3      326.75      319.20     11.58 o 
  -2   0   3        0.80        0.60      0.86 o 
  -1   0   3        0.58        3.35      1.56 o 
   0   0   3     3398.85     3664.31     92.63 o 
   1   0   3      942.04      899.03     28.88 o 
   2   0   3      227.03      264.98      7.75 o 
   3   0   3      677.88      687.29     18.46 o 
   4   0   3     2050.35     2063.87    101.01 o 
   5   0   3        0.72        3.49      1.45 o 
   6   0   3       73.94       73.69      4.94 o 
   7   0   3       49.17       45.13      6.90 o 
   8   0   3      103.99      115.30     10.93 o 
   9   0   3        7.50        4.10      5.04 o 
  10   0   3        1.32        0.00      4.99 o 
  -9   1   3       18.35       13.32      5.98 o 
  -8   1   3      395.66      403.57     16.99 o 
  -6   1   3     1183.64     1175.16     31.88 o 
  -5   1   3      234.22      262.28      8.63 o 
  -4   1   3      150.51      129.24      4.99 o 
  -3   1   3       15.60       16.42      1.74 o 
  -2   1   3       37.19       55.00      2.67 o 
  -1   1   3       12.13       12.56      1.30 o 
   0   1   3     4568.51     4338.56    109.42 o 
   1   1   3       79.50       61.19      4.66 o 
   2   1   3    11411.42    11851.55    297.34 o 
   3   1   3     7541.85     7731.65    194.39 o 
   4   1   3     7262.37     7618.02    191.74 o 
   5   1   3     4833.57     4888.37    123.92 o 
   6   1   3       22.99       17.12      2.07 o 
   7   1   3      980.94      973.33     47.81 o 
   8   1   3       29.56       35.68      6.49 o 
   9   1   3      330.25      341.20     22.12 o 
  10   1   3        0.15        0.00      5.14 o 
  -9   2   3        0.24        0.00      5.38 o 
  -8   2   3      104.87      100.12      8.86 o 
  -7   2   3      446.63      483.61     19.23 o 
  -6   2   3      151.31      158.71      8.52 o 
  -5   2   3        8.09       10.84      2.01 o 
  -4   2   3      216.31      229.44      7.64 o 
  -3   2   3      501.96      462.62     13.18 o 
  -2   2   3       80.92       65.11      2.96 o 
  -1   2   3      675.56      719.42     19.13 o 
   0   2   3     2441.78     2388.25     68.28 o 
   1   2   3      504.73      417.21     11.60 o 
   2   2   3     8717.51     8453.21    212.41 o 
   3   2   3     2505.01     2628.57     66.89 o 
   4   2   3      153.90      172.54      6.81 o 
   5   2   3      330.02      317.40      9.56 o 
   6   2   3       33.63       27.39      2.25 o 
   7   2   3      231.23      230.39     10.35 o 
   8   2   3       35.03       31.14      6.15 o 
   9   2   3       58.81       42.14      7.60 o 
  10   2   3       14.82       16.79      6.03 o 
  -9   3   3       28.44       33.13     11.26 o 
  -8   3   3        4.71        3.25      4.25 o 
  -7   3   3      514.81      509.74     24.99 o 
  -6   3   3      180.59      165.88     12.62 o 
  -5   3   3     3443.55     3485.49    113.64 o 
  -4   3   3        4.02        2.07      1.36 o 
  -3   3   3      702.32      623.22     17.30 o 
  -2   3   3      612.97      568.28     15.65 o 
  -1   3   3     8029.50     8207.82    206.37 o 
   0   3   3     2590.53     2712.36     84.54 o 
   1   3   3       49.52       47.19      3.80 o 
   2   3   3     3014.58     2687.38    118.03 o 
   3   3   3      142.99      187.40      7.69 o 
   4   3   3     4401.02     4688.84    145.54 o 
   5   3   3      603.81      620.52     21.58 o 
   6   3   3      607.08      640.76     22.59 o 
   7   3   3        1.47        3.39      2.46 o 
   8   3   3      290.93      301.45     13.09 o 
   9   3   3        2.61        1.71      4.61 o 
  10   3   3       71.30       58.93      9.05 o 
  -8   4   3      122.47      105.23      8.26 o 
  -7   4   3      210.02      197.94     15.32 o 
  -6   4   3       29.00       26.75      4.08 o 
  -5   4   3      194.84      152.93      9.65 o 
  -4   4   3        0.60        2.83      2.09 o 
  -3   4   3        0.51        2.62      1.42 o 
  -2   4   3     1338.36     1228.08     37.37 o 
  -1   4   3      543.42      518.94     17.86 o 
   0   4   3     3892.69     4024.22    109.41 o 
   1   4   3      127.33      120.46      4.28 o 
   2   4   3        9.42       20.40      1.53 o 
   3   4   3       21.95       39.34      2.78 o 
   4   4   3        8.72       11.79      2.06 o 
   5   4   3        2.70        5.45      1.91 o 
   6   4   3       41.78       53.73      4.38 o 
   7   4   3      171.81      151.00      7.91 o 
   8   4   3       43.01       42.47      4.58 o 
   9   4   3      244.96      233.13     16.50 o 
  10   4   3        2.53        1.01      4.70 o 
  11   4   3      158.13      179.46     16.16 o 
  -8   5   3       28.96       29.14      7.77 o 
  -7   5   3      206.63      169.62     18.39 o 
  -6   5   3      181.01      177.30     10.08 o 
  -5   5   3       76.31       79.53      6.17 o 
  -4   5   3      950.91      922.83     50.33 o 
  -3   5   3      492.05      503.35     21.14 o 
  -2   5   3     3225.60     2921.07    100.77 o 
  -1   5   3     5779.91     6154.49    155.39 o 
   0   5   3     5475.19     5711.57    144.38 o 
   1   5   3     4498.59     4433.61    263.88 o 
   2   5   3       14.97       10.55      1.44 o 
   3   5   3     1469.39     1620.93     42.04 o 
   4   5   3        6.29        2.37      1.85 o 
   5   5   3      150.70      155.27      7.98 o 
   6   5   3      659.36      693.38     24.47 o 
   7   5   3      496.43      487.72     26.35 o 
   8   5   3       27.84       24.03      4.01 o 
   9   5   3      283.38      261.94     19.36 o 
  10   5   3      126.87      161.83     14.30 o 
  11   5   3       24.55       27.31      7.91 o 
  -7   6   3       79.16       80.26      8.45 o 
  -6   6   3       16.97       15.86      4.35 o 
  -5   6   3       18.66       15.67      4.44 o 
  -4   6   3       56.67       49.61      4.98 o 
  -3   6   3       40.33       39.25      4.68 o 
  -2   6   3        3.35        3.94      1.48 o 
  -1   6   3      479.97      443.84     13.06 o 
   0   6   3      284.48      360.95     15.73 o 
   1   6   3     1116.51     1057.03     48.89 o 
   2   6   3      555.14      548.83     15.48 o 
   3   6   3      367.96      376.68     11.15 o 
   4   6   3        2.64        8.81      1.30 o 
   5   6   3      180.53      198.23      8.97 o 
   6   6   3       13.22       10.22      3.21 o 
   7   6   3       56.52       51.69      4.83 o 
   8   6   3       24.54       22.80      5.56 o 
   9   6   3       90.23       73.68      6.28 o 
  10   6   3       69.71       78.60      6.93 o 
  11   6   3        4.34        5.26      6.10 o 
  -7   7   3      175.24      214.28     12.45 o 
  -6   7   3       63.79       72.10      7.12 o 
  -5   7   3      289.78      308.00     16.49 o 
  -4   7   3       83.94       74.42     15.23 o 
  -3   7   3       78.03       61.14      5.30 o 
  -2   7   3       39.98       42.73      4.18 o 
  -1   7   3        4.16        5.43      1.56 o 
   0   7   3     1046.01     1153.25     31.00 o 
   1   7   3       12.13       16.79      1.98 o 
   2   7   3      194.25      175.19      9.43 o 
   3   7   3      131.25      143.51      7.82 o 
   4   7   3     1684.25     1569.18     41.26 o 
   5   7   3      198.18      204.99     12.31 o 
   6   7   3      410.88      401.68     31.24 o 
   7   7   3      248.88      232.71     14.64 o 
   8   7   3       14.28       24.41      4.05 o 
   9   7   3      323.36      333.59     14.96 o 
  10   7   3      104.01      102.29      8.45 o 
  11   7   3       49.59       35.24      8.10 o 
  -6   8   3      149.28      147.54     26.55 o 
  -5   8   3      190.25      196.89     11.22 o 
  -4   8   3      122.42      134.85     18.91 o 
  -3   8   3       11.03        6.27      3.12 o 
  -2   8   3       18.58       20.72      3.62 o 
  -1   8   3      151.12      143.01      7.71 o 
   0   8   3      302.75      318.34     10.33 o 
   1   8   3       83.55       74.93      4.98 o 
   2   8   3       38.74       39.30      2.95 o 
   3   8   3        9.63       12.54      2.02 o 
   4   8   3      365.31      379.12     11.67 o 
   5   8   3     1434.47     1541.93     54.32 o 
   6   8   3      722.75      663.11     42.74 o 
   7   8   3        3.58        5.46      3.01 o 
   8   8   3        9.25       11.17      3.63 o 
   9   8   3        0.68        0.00      3.08 o 
  10   8   3        0.12        0.00      3.16 o 
  -5   9   3       30.90       34.82      5.99 o 
  -4   9   3      157.39      167.44     10.24 o 
  -3   9   3        0.20        0.15      2.75 o 
  -2   9   3      308.64      288.65     13.28 o 
  -1   9   3       37.48       61.36      5.29 o 
   0   9   3      439.50      420.11     16.17 o 
   1   9   3      148.74      140.78      6.05 o 
   2   9   3      272.09      264.58     31.56 o 
   3   9   3      352.41      344.22     11.21 o 
   4   9   3        2.14        2.10      1.85 o 
   5   9   3     2456.80     2500.93     80.18 o 
   6   9   3      963.17      989.82     34.37 o 
   7   9   3     1300.21     1287.28     43.86 o 
   8   9   3      304.95      339.17     15.00 o 
   9   9   3       38.95       43.89      5.52 o 
  10   9   3       41.10       39.30     11.83 o 
  -4  10   3       47.59       32.65      5.75 o 
  -3  10   3      130.94      122.60      8.67 o 
  -2  10   3        7.11        7.29      3.57 o 
  -1  10   3       50.66       62.44      5.73 o 
   0  10   3      200.81      205.50     21.31 o 
   1  10   3        7.29        0.00      2.08 o 
   2  10   3      231.26      132.84      7.33 o 
   3  10   3       25.01       14.81      2.55 o 
   4  10   3        8.09       10.11      4.68 o 
   5  10   3        3.22        3.56      2.81 o 
   6  10   3       43.75       55.26      5.25 o 
   7  10   3        1.43        0.00      2.64 o 
   8  10   3      124.24      130.35     13.29 o 
   9  10   3        0.21        0.43      5.09 o 
  10  10   3      124.02      122.44     14.16 o 
  -3  11   3        0.13        0.00      3.60 o 
  -2  11   3       17.18       23.83      4.74 o 
  -1  11   3       28.50        8.03     13.51 o 
   0  11   3      118.34       82.15      6.60 o 
   1  11   3      175.77      150.59      8.65 o 
   2  11   3      222.92      213.08      8.55 o 
   3  11   3      143.73      168.06      7.41 o 
   4  11   3      414.02      413.35     24.60 o 
   5  11   3       53.50       45.49      7.89 o 
   6  11   3       66.67       64.52      9.12 o 
   7  11   3       41.71       54.97      9.09 o 
   8  11   3       19.07       11.51      6.34 o 
   9  11   3        8.82       10.42      6.87 o 
  -2  12   3       35.14       25.21      7.98 o 
  -1  12   3        3.48        0.00      5.38 o 
   0  12   3      385.57      419.38     26.17 o 
   1  12   3      400.22      463.04     27.69 o 
   2  12   3      266.65      312.42     20.62 o 
   3  12   3       81.82       70.51     12.15 o 
   4  12   3       55.80       83.32     10.08 o 
   5  12   3      238.49      267.80     19.13 o 
   6  12   3       26.41       27.04      7.26 o 
   7  12   3       37.34       36.16      8.37 o 
   8  12   3        0.54        0.00      5.07 o 
   9  12   3       42.19       44.09      9.67 o 
   0  13   3       34.81       44.17      9.02 o 
   1  13   3      201.75      231.81     18.14 o 
   2  13   3       18.00       16.43      6.54 o 
   3  13   3       36.94       47.76      8.01 o 
   4  13   3       22.68       17.90      6.51 o 
   5  13   3        0.23        0.00      5.16 o 
   6  13   3        1.85        0.00      5.14 o 
   7  13   3       40.60       50.29      9.87 o 
   8  13   3       69.66       52.78     10.37 o 
   2  14   3      108.29      103.96     12.35 o 
   4  14   3       26.05       31.09      7.96 o 
   5  14   3        8.54        5.74      6.30 o 
   6  14   3      147.90      193.62     17.37 o 
  -4 -12   4       33.03       38.17      6.20 o 
  -3 -12   4        0.18        0.00      5.67 o 
  -7 -11   4       13.35       24.70      7.89 o 
  -6 -11   4      156.60      149.53     14.35 o 
  -5 -11   4       17.50       13.02      4.35 o 
  -4 -11   4      175.24      192.01     26.33 o 
  -3 -11   4       17.20       16.39      4.71 o 
  -2 -11   4      115.88      110.14     13.12 o 
  -1 -11   4        6.13        5.72      5.69 o 
   0 -11   4       23.89       21.69      7.60 o 
  -8 -10   4        2.65        0.00      5.72 o 
  -7 -10   4        1.12        0.00      5.28 o 
  -6 -10   4       59.05       52.99      8.90 o 
  -5 -10   4      476.87      477.17     28.46 o 
  -4 -10   4       88.73      112.97     18.80 o 
  -3 -10   4      290.18      328.14     15.22 o 
  -2 -10   4       97.24      109.22      9.59 o 
  -1 -10   4      418.96      452.28     28.15 o 
   0 -10   4       69.92       76.10     10.98 o 
   1 -10   4       84.49       91.47     12.21 o 
   2 -10   4        0.13        0.00      5.55 o 
  -9  -9   4      101.36       56.15     10.11 o 
  -8  -9   4       22.86       19.51      7.45 o 
  -7  -9   4        0.65        1.81      5.55 o 
  -6  -9   4        5.65        0.94      5.33 o 
  -5  -9   4      357.45      313.48     20.70 o 
  -4  -9   4        3.00        0.00      2.97 o 
  -3  -9   4       59.15       54.21      5.55 o 
  -2  -9   4        2.51        5.86      3.06 o 
  -1  -9   4       32.04       22.49      4.15 o 
   0  -9   4       34.87       45.66      8.23 o 
   1  -9   4       47.27       55.09      9.00 o 
   2  -9   4       18.28       14.69      6.34 o 
   3  -9   4       73.06       95.79     12.37 o 
  -9  -8   4      240.68      198.57     17.27 o 
  -8  -8   4       28.28       25.01      7.36 o 
  -7  -8   4      112.48      111.30     11.60 o 
  -6  -8   4      101.13      100.30     19.92 o 
  -5  -8   4      324.35      286.70     46.92 o 
  -4  -8   4      107.20       97.85     11.81 o 
  -3  -8   4       21.47       21.94      4.81 o 
  -2  -8   4      114.81      114.61     14.76 o 
  -1  -8   4       24.00       27.30      4.02 o 
   0  -8   4      241.46      270.62     18.60 o 
   1  -8   4        4.74        4.85      4.51 o 
   2  -8   4        2.67        0.00      4.68 o 
   3  -8   4       11.55        9.26      5.79 o 
   4  -8   4      164.97      126.30     13.53 o 
   5  -8   4       30.29       33.05      8.92 o 
  -9  -7   4       51.47       60.57      9.77 o 
  -8  -7   4      166.37      204.53     16.06 o 
  -7  -7   4        3.77        0.00      4.25 o 
  -6  -7   4      386.67      391.22     16.32 o 
  -5  -7   4      107.79       87.66      6.34 o 
  -4  -7   4       49.93       52.97      4.96 o 
  -3  -7   4      960.35      911.05     42.36 o 
  -2  -7   4      181.40      193.58      9.48 o 
  -1  -7   4       26.65       29.76      4.14 o 
   0  -7   4      344.95      346.06     14.42 o 
   1  -7   4      312.02      305.88     19.80 o 
   2  -7   4       39.73       33.53      7.24 o 
   3  -7   4      259.08      268.67     19.03 o 
   4  -7   4       25.83       13.00      6.30 o 
   5  -7   4      283.86      291.41     20.96 o 
 -10  -6   4      152.07      138.29     13.85 o 
  -9  -6   4       26.05       27.91      7.48 o 
  -8  -6   4      116.88      119.30     11.89 o 
  -7  -6   4      103.40      112.86     11.10 o 
  -6  -6   4       33.55       29.21      4.13 o 
  -5  -6   4      757.14      748.92     26.88 o 
  -4  -6   4       23.49       15.04      3.17 o 
  -3  -6   4       33.64       45.26      5.60 o 
  -2  -6   4      769.93      737.79     26.02 o 
  -1  -6   4        9.73       12.63      2.84 o 
   0  -6   4      491.62      531.47     19.66 o 
   1  -6   4      800.78      795.76     27.87 o 
   2  -6   4      169.88      181.37     13.80 o 
   3  -6   4      180.75      213.23     10.37 o 
   4  -6   4      156.11      170.99      9.43 o 
   5  -6   4      181.84      172.02     10.02 o 
   6  -6   4      183.36      185.97     23.02 o 
 -10  -5   4        4.73        0.65      5.81 o 
  -9  -5   4      448.96      485.78     28.54 o 
  -8  -5   4        5.38       16.50      5.62 o 
  -7  -5   4      470.01      494.85     19.38 o 
  -6  -5   4       24.73       26.08      4.04 o 
  -5  -5   4      555.97      577.07     21.29 o 
  -4  -5   4      520.10      519.53     19.31 o 
  -3  -5   4        2.94        2.48      6.19 o 
  -2  -5   4       25.61       29.37      3.33 o 
  -1  -5   4      162.89      164.23      7.98 o 
   0  -5   4      141.92      142.22      5.25 o 
   1  -5   4      224.70      226.27      7.70 o 
   2  -5   4      420.82      415.43     12.65 o 
   3  -5   4      108.33      108.62      6.72 o 
   4  -5   4      246.92      254.48     11.75 o 
   5  -5   4       79.56       79.07      6.38 o 
   6  -5   4      179.69      178.22     10.10 o 
   7  -5   4        0.45        0.00      3.28 o 
  -9  -4   4        0.27        0.00      4.44 o 
  -8  -4   4       34.61       33.22      6.71 o 
  -7  -4   4      203.79      222.70      8.43 o 
  -6  -4   4      112.00      110.16     10.81 o 
  -5  -4   4       18.17       12.40      1.96 o 
  -4  -4   4      999.01      993.87     26.83 o 
  -3  -4   4      110.96      107.04      6.10 o 
  -2  -4   4      122.74      104.99      7.31 o 
  -1  -4   4       20.49       22.09      2.89 o 
   0  -4   4     1763.12     1731.54     56.92 o 
   1  -4   4      244.22      236.52      7.72 o 
   2  -4   4      104.84      125.56      5.06 o 
   3  -4   4        5.35       14.65      6.72 o 
   4  -4   4      120.21      110.98     10.25 o 
   5  -4   4      305.32      320.94     13.90 o 
   6  -4   4       28.09       14.56      3.89 o 
   7  -4   4       89.30      100.04     12.48 o 
   8  -4   4        3.54        0.96      5.62 o 
 -10  -3   4       19.01       23.66      6.87 o 
  -9  -3   4        3.78        0.67      3.24 o 
  -8  -3   4        0.38        1.00      2.58 o 
  -7  -3   4      517.81      533.53     16.37 o 
  -6  -3   4        4.24        7.39      2.17 o 
  -5  -3   4      619.82      633.40     21.48 o 
  -4  -3   4     2544.49     2510.92     64.73 o 
  -3  -3   4     5225.62     5224.41    132.29 o 
  -2  -3   4      588.61      591.48     20.82 o 
  -1  -3   4     8388.42     8660.28    267.93 o 
   0  -3   4     1069.85     1021.39     29.69 o 
   1  -3   4     5240.68     5398.20    136.58 o 
   2  -3   4       12.21       19.68      1.94 o 
   3  -3   4      489.59      515.63     14.82 o 
   4  -3   4       14.33       24.19      3.17 o 
   5  -3   4       49.00       56.91      9.43 o 
   6  -3   4       92.51       81.70     10.66 o 
   7  -3   4       35.34       42.08      5.14 o 
   8  -3   4        3.94        0.22      4.87 o 
 -10  -2   4       18.81       12.47      6.54 o 
  -9  -2   4      144.02      146.88     12.81 o 
  -8  -2   4       41.90       51.93      4.19 o 
  -7  -2   4        1.53        0.89      1.66 o 
  -6  -2   4     1103.26     1121.12     30.66 o 
  -5  -2   4       14.12       14.05      2.46 o 
  -4  -2   4       57.62       59.37      3.27 o 
  -3  -2   4      923.71      838.98     22.72 o 
  -2  -2   4      121.34      160.40      5.44 o 
  -1  -2   4     2879.27     2829.34     89.08 o 
   0  -2   4      270.32      318.19      9.32 o 
   1  -2   4      172.41      191.39      6.23 o 
   2  -2   4        9.33       11.65      3.48 o 
   3  -2   4      400.26      461.67     29.05 o 
   4  -2   4       26.20       36.99      4.23 o 
   5  -2   4       25.58       21.91      3.17 o 
   6  -2   4      417.22      366.56     15.04 o 
   7  -2   4        8.25        6.33      3.22 o 
   8  -2   4      106.42      100.47     11.00 o 
   9  -2   4        8.61        5.81      5.74 o 
 -10  -1   4       45.02       47.37      8.97 o 
  -9  -1   4      273.85      283.98     19.37 o 
  -8  -1   4      222.45      176.50      9.55 o 
  -7  -1   4     1058.80     1041.36     29.08 o 
  -6  -1   4       52.43       47.56      4.99 o 
  -5  -1   4      855.03      826.22     55.35 o 
  -4  -1   4     1282.52     1286.54     34.16 o 
  -3  -1   4     3218.09     3298.40     84.12 o 
  -2  -1   4      690.59      641.95     17.53 o 
  -1  -1   4     2466.16     2384.74     60.98 o 
   0  -1   4     2595.41     2587.16     79.67 o 
   1  -1   4     6566.84     6869.05    172.91 o 
   2  -1   4     2455.01     2303.76     58.98 o 
   3  -1   4       13.35        4.97      1.28 o 
   4  -1   4      156.69      183.22      6.39 o 
   5  -1   4      183.26      177.27      8.35 o 
   6  -1   4       40.18       50.29      4.47 o 
   7  -1   4      118.92       96.49      6.49 o 
   8  -1   4        0.72        0.00      4.32 o 
   9  -1   4       33.99       50.78      9.02 o 
 -10   0   4       23.47       22.51      7.79 o 
  -9   0   4        8.20       10.93      5.84 o 
  -8   0   4      512.23      507.07     20.04 o 
  -7   0   4       36.33       42.28      6.44 o 
  -6   0   4      572.53      583.06     17.22 o 
  -5   0   4       22.08       24.67      2.47 o 
  -4   0   4     1314.29     1323.75     42.97 o 
  -3   0   4       95.81      109.58      4.45 o 
  -2   0   4       46.02       67.36      3.48 o 
  -1   0   4     6847.49     7123.42    179.36 o 
   0   0   4     1519.97     1407.83     36.46 o 
   1   0   4      945.13     1091.35     28.61 o 
   2   0   4      279.16      340.31      9.86 o 
   3   0   4       17.66       31.36      2.09 o 
   4   0   4       53.60       61.36      3.74 o 
   5   0   4      194.67      198.38      6.95 o 
   6   0   4       42.17       40.16      3.88 o 
   7   0   4       88.03       78.66      8.76 o 
   8   0   4       15.20        6.37      4.94 o 
   9   0   4       30.20       37.48      7.94 o 
  10   0   4        1.73        2.70      5.31 o 
  -9   1   4       76.68       84.14     10.44 o 
  -8   1   4      266.89      242.01     17.32 o 
  -7   1   4      794.23      756.18     27.41 o 
  -6   1   4      354.60      348.38     11.44 o 
  -5   1   4     1560.14     1535.94     51.71 o 
  -4   1   4      192.94      182.82      6.86 o 
  -3   1   4      917.45      944.83     25.37 o 
  -2   1   4      196.14      170.70      7.31 o 
  -1   1   4      996.38     1194.32     33.95 o 
   0   1   4     1052.26     1072.03     31.61 o 
   1   1   4      732.29      770.54     26.99 o 
   2   1   4     3261.96     3496.70     88.73 o 
   3   1   4     1438.38     1417.57     62.26 o 
   4   1   4     1491.10     1481.71     38.68 o 
   5   1   4     3162.28     3161.01     80.85 o 
   6   1   4     1697.48     1585.18     41.85 o 
   7   1   4      742.30      756.04     38.71 o 
   8   1   4       77.63       92.31      9.84 o 
   9   1   4        4.22       14.98      5.96 o 
  10   1   4       48.79       49.96      9.41 o 
  -9   2   4      108.14       89.52      8.76 o 
  -8   2   4        1.44        0.00      3.23 o 
  -7   2   4      150.90      152.25      9.00 o 
  -6   2   4        6.52        9.14      3.00 o 
  -5   2   4     1462.11     1387.55     37.09 o 
  -4   2   4        5.35        3.33      1.55 o 
  -3   2   4     1552.24     1597.28     41.73 o 
  -2   2   4      444.29      451.92     12.90 o 
  -1   2   4      278.25      287.35      8.55 o 
   0   2   4      841.08      855.46     41.74 o 
   1   2   4       81.67       60.79      2.77 o 
   2   2   4      425.69      475.27     15.24 o 
   3   2   4        7.11        5.76      1.11 o 
   4   2   4       42.72       33.92      2.16 o 
   5   2   4       47.02       54.79      3.89 o 
   6   2   4     1691.42     1757.65     56.80 o 
   7   2   4      346.69      337.96     14.74 o 
   8   2   4      346.60      388.16     23.40 o 
   9   2   4        8.03        6.49      5.55 o 
  10   2   4        4.17        4.97      5.81 o 
  -9   3   4      111.43      128.06      9.53 o 
  -8   3   4      107.23      100.60      7.75 o 
  -7   3   4        2.19        6.02      3.68 o 
  -6   3   4       70.22       71.04      7.04 o 
  -5   3   4        3.04        0.45      2.29 o 
  -4   3   4     1707.06     1633.18     43.02 o 
  -3   3   4      730.50      755.08     20.81 o 
  -2   3   4     3854.22     3882.29    168.12 o 
  -1   3   4       23.35       17.82      1.67 o 
   0   3   4      447.82      396.41     11.22 o 
   1   3   4      872.62      951.95     25.09 o 
   2   3   4     1976.32     1947.30     61.20 o 
   3   3   4      241.06      225.55      9.38 o 
   4   3   4      153.59      121.98      4.36 o 
   5   3   4      239.88      286.99     11.20 o 
   6   3   4        0.89        3.31      2.13 o 
   7   3   4     1230.04     1173.30     39.43 o 
   8   3   4       28.53       36.41      4.40 o 
   9   3   4      122.09      124.78     11.99 o 
  10   3   4        0.54        7.14      5.26 o 
  -8   4   4      149.38      158.11     10.30 o 
  -7   4   4        1.52        0.04      3.31 o 
  -6   4   4       21.77       10.62      3.59 o 
  -5   4   4      934.89      834.31     41.80 o 
  -4   4   4       48.57       56.93      4.72 o 
  -3   4   4       23.33       31.26      2.43 o 
  -2   4   4      988.86      984.36     26.43 o 
  -1   4   4       78.32       43.19      2.50 o 
   0   4   4       21.12        8.81      1.67 o 
   1   4   4     2618.23     2459.28     97.11 o 
   2   4   4       56.34       41.49      2.33 o 
   3   4   4     5684.52     6567.33    302.55 o 
   4   4   4       77.22       66.44      9.60 o 
   5   4   4       68.26       61.92      4.46 o 
   6   4   4      234.79      247.30     13.63 o 
   7   4   4      390.66      344.71     14.16 o 
   8   4   4       45.95       57.39      5.22 o 
   9   4   4       15.78       16.67      5.91 o 
  10   4   4        0.24        1.71      4.92 o 
  11   4   4       31.01       35.60      8.20 o 
  -8   5   4        3.14        1.36      3.92 o 
  -7   5   4        8.32        3.01      3.58 o 
  -6   5   4       15.20       28.10      6.54 o 
  -5   5   4      112.98      112.83      7.30 o 
  -4   5   4       77.37       78.02      9.71 o 
  -3   5   4      491.87      510.69     14.95 o 
  -2   5   4     1542.62     1594.96     41.90 o 
  -1   5   4      953.61      826.23     22.53 o 
   0   5   4     4671.49     5003.76    126.81 o 
   1   5   4     3220.11     3070.73     95.99 o 
   2   5   4     2458.94     2505.73     64.29 o 
   3   5   4     3549.63     3736.56     99.06 o 
   4   5   4        3.01        3.78      1.78 o 
   5   5   4       66.64       71.81      4.88 o 
   6   5   4      430.36      438.63     16.74 o 
   7   5   4       29.02       24.78      3.79 o 
   8   5   4      131.49      119.47      7.50 o 
   9   5   4       77.49       70.01      6.81 o 
  10   5   4       83.85       61.34      9.19 o 
  11   5   4        4.03        0.72      6.05 o 
  -7   6   4       76.09      104.23     11.60 o 
  -6   6   4        0.64        0.00      3.18 o 
  -5   6   4       72.09       77.19      6.44 o 
  -4   6   4       10.62        9.17      3.19 o 
  -3   6   4      389.65      372.45     15.12 o 
  -2   6   4      183.35      143.46      5.67 o 
  -1   6   4      676.77      624.23     17.74 o 
   0   6   4      818.95      810.08     22.25 o 
   1   6   4      259.35      242.78      9.86 o 
   2   6   4     3762.53     3730.33    106.70 o 
   3   6   4        2.07        4.51      1.29 o 
   4   6   4       74.20       75.32      4.30 o 
   5   6   4      384.02      343.86     13.70 o 
   6   6   4      137.76      139.81      9.27 o 
   7   6   4      368.06      345.95     18.91 o 
   8   6   4       74.95       78.30      6.21 o 
   9   6   4        0.18        1.99      3.00 o 
  10   6   4        3.41        3.56      3.65 o 
  11   6   4       42.05       44.21      9.14 o 
  -7   7   4       12.95       12.45      4.84 o 
  -6   7   4      215.45      201.91     16.11 o 
  -5   7   4       18.58       26.92      4.78 o 
  -4   7   4      381.36      430.85     19.04 o 
  -3   7   4        4.94        8.84      3.04 o 
  -2   7   4      384.53      394.24     17.26 o 
  -1   7   4       22.21       24.33      2.38 o 
   0   7   4       33.53       44.36      3.93 o 
   1   7   4        2.78        4.37      2.40 o 
   2   7   4      728.32      761.17     21.19 o 
   3   7   4      193.41      179.29      8.28 o 
   4   7   4      144.87      147.30      5.55 o 
   5   7   4      152.91      129.31     11.26 o 
   6   7   4       30.45       30.68      4.31 o 
   7   7   4      231.76      254.63     14.58 o 
   8   7   4      109.68      113.24      7.67 o 
   9   7   4       25.29       25.19      7.59 o 
  10   7   4       25.49       19.52      5.27 o 
  11   7   4        0.73        0.80      5.64 o 
  -6   8   4      136.61      152.28     22.63 o 
  -5   8   4      123.01      122.58     19.29 o 
  -4   8   4      281.13      309.73     33.12 o 
  -3   8   4      459.35      456.25     18.67 o 
  -2   8   4      474.31      509.23     19.78 o 
  -1   8   4      325.56      314.96     13.31 o 
   0   8   4       62.86       51.84      5.05 o 
   1   8   4       34.67       43.68      5.21 o 
   2   8   4       17.17       17.89      2.28 o 
   3   8   4     1156.03     1281.10     36.96 o 
   4   8   4       32.49       29.10      2.86 o 
   5   8   4      119.99      127.37      7.31 o 
   6   8   4       36.45       32.10      4.27 o 
   7   8   4     1435.41     1434.21     92.11 o 
   8   8   4      423.46      444.48     18.22 o 
   9   8   4      117.71      130.09      9.03 o 
  10   8   4       19.62       19.52      4.72 o 
  -5   9   4       59.60       59.35      7.07 o 
  -4   9   4        4.07        1.56      3.53 o 
  -3   9   4      146.50      148.01      9.27 o 
  -2   9   4        0.40        0.00      3.28 o 
  -1   9   4        9.27       10.05      3.14 o 
   0   9   4      658.11      611.15     18.14 o 
   1   9   4      523.91      527.55     16.50 o 
   2   9   4       99.32       88.04      4.66 o 
   3   9   4        0.39        0.00      1.29 o 
   4   9   4      947.57      898.65     44.79 o 
   5   9   4      458.65      445.42     19.37 o 
   6   9   4      313.46      316.81     19.08 o 
   7   9   4        0.60        0.00      2.85 o 
   8   9   4      479.44      494.49     21.29 o 
   9   9   4       50.82       58.67      6.25 o 
  10   9   4       98.44      110.26     11.90 o 
  -4  10   4       50.08       50.68      6.52 o 
  -3  10   4      105.04      133.89      9.31 o 
  -2  10   4      319.15      335.10     15.46 o 
  -1  10   4       55.56       68.50      5.95 o 
   0  10   4      292.86      313.01     13.82 o 
   1  10   4      261.01      265.58      9.60 o 
   2  10   4      211.88        9.26      3.16 o 
   3  10   4        4.92        3.96      2.12 o 
   4  10   4      719.76      791.31     28.33 o 
   5  10   4      352.40      376.46     16.64 o 
   6  10   4      475.87      498.18     19.70 o 
   7  10   4       57.29       67.19     15.63 o 
   8  10   4      248.53      259.59     15.50 o 
   9  10   4       95.50       97.58      7.68 o 
  10  10   4        1.84        0.00      3.86 o 
  -3  11   4       26.20       25.19      5.35 o 
  -2  11   4       83.71       93.43     13.79 o 
  -1  11   4        2.60        0.00      3.03 o 
   0  11   4       75.99       62.15      5.97 o 
   1  11   4       31.67       28.15      6.39 o 
   2  11   4        1.17        2.99      2.12 o 
   3  11   4        0.68        1.23      2.27 o 
   4  11   4      107.85      100.75      8.30 o 
   5  11   4       16.14       12.58      3.28 o 
   6  11   4      170.85      186.59     10.04 o 
   7  11   4       12.34       13.80      5.33 o 
   8  11   4        4.88        1.35      5.86 o 
   9  11   4       82.97       79.02     11.55 o 
  -2  12   4        0.10        1.83      3.71 o 
  -1  12   4       78.95       88.99      7.66 o 
   0  12   4       47.48       17.12     16.98 o 
   1  12   4      280.34      300.60     14.04 o 
   2  12   4      442.40      462.13     15.33 o 
   3  12   4      472.49      467.00     19.02 o 
   4  12   4      431.15      515.26     29.84 o 
   5  12   4      123.79      135.90     13.19 o 
   6  12   4        1.50        4.25      5.48 o 
   7  12   4       19.04       11.58      6.44 o 
   8  12   4       79.55       62.19     10.11 o 
   9  12   4        2.01       11.51      6.95 o 
   0  13   4        2.10        1.95      5.93 o 
   1  13   4        9.28       20.00      7.21 o 
   2  13   4       45.55       58.59      9.05 o 
   3  13   4      121.91        7.00      4.20 o 
   4  13   4      240.16      251.97     18.14 o 
   5  13   4       13.79       11.77      6.08 o 
   6  13   4        6.11        0.00      5.48 o 
   7  13   4       17.99       19.22      7.65 o 
   8  13   4        5.29        1.42      5.67 o 
   2  14   4       58.99       85.29     11.31 o 
   4  14   4      132.10      165.11     15.15 o 
   5  14   4       36.85       46.70      9.43 o 
   6  14   4        1.30        0.00      5.72 o 
  -5 -11   5        4.89       10.26      4.52 o 
  -4 -11   5        5.63       14.64      5.00 o 
  -3 -11   5      294.79      283.90     14.63 o 
  -2 -11   5       41.85       46.39      9.77 o 
  -1 -11   5       52.36       50.68      9.94 o 
  -7 -10   5       29.76       27.81      7.98 o 
  -6 -10   5       65.85       66.48      9.94 o 
  -5 -10   5        6.30       10.38      4.29 o 
  -4 -10   5       20.59       32.27      8.62 o 
  -3 -10   5      231.21      248.55     13.16 o 
  -2 -10   5      350.56      389.01     17.61 o 
  -1 -10   5       67.91       90.38     11.96 o 
   0 -10   5       39.99       55.82     10.11 o 
   1 -10   5        5.45        6.20      6.15 o 
  -8  -9   5        4.46       13.53      6.42 o 
  -7  -9   5       31.48       24.36      7.45 o 
  -6  -9   5       15.85        9.01      4.17 o 
  -5  -9   5       24.03       16.36      4.44 o 
  -4  -9   5      147.40      126.38     15.14 o 
  -3  -9   5       88.67       81.21      6.98 o 
  -2  -9   5      493.36      495.60     20.37 o 
  -1  -9   5       64.66       55.58      5.93 o 
   0  -9   5       65.75       80.88     10.57 o 
   1  -9   5        0.61        0.00      5.28 o 
   2  -9   5        0.80        0.00      5.72 o 
   3  -9   5        7.25        0.84      6.20 o 
  -9  -8   5       18.80       19.59      8.03 o 
  -8  -8   5      220.49      208.05     17.05 o 
  -7  -8   5       54.73       45.90      8.49 o 
  -6  -8   5       98.80      100.05      7.50 o 
  -5  -8   5       27.65       25.47      4.61 o 
  -4  -8   5        2.67        3.16      3.07 o 
  -3  -8   5      133.69      126.48      8.08 o 
  -2  -8   5      145.13      142.39      8.59 o 
  -1  -8   5       54.12       66.93      5.91 o 
   0  -8   5       34.08       40.79      7.91 o 
   1  -8   5       49.31       55.82      8.76 o 
   2  -8   5        3.09        1.28      4.90 o 
   3  -8   5       54.65       62.72     10.30 o 
   4  -8   5       63.71       72.05     11.17 o 
  -9  -7   5       84.23      106.13     12.18 o 
  -8  -7   5      226.80      240.59     18.48 o 
  -7  -7   5      436.90      420.15     26.00 o 
  -6  -7   5      402.31      383.77     32.20 o 
  -5  -7   5       33.07       30.53      4.51 o 
  -4  -7   5        5.89        3.74      2.85 o 
  -3  -7   5       14.73        7.73      3.74 o 
  -2  -7   5        6.07        3.65      3.08 o 
  -1  -7   5        7.97        4.56      2.83 o 
   0  -7   5      450.87      413.92     16.88 o 
   1  -7   5      105.51      101.07     10.90 o 
   2  -7   5      345.23      331.94     21.95 o 
   3  -7   5      264.60      245.75     18.28 o 
   4  -7   5      141.67      126.23     13.41 o 
   5  -7   5        5.46        7.19      6.66 o 
  -9  -6   5       72.01       76.27     10.28 o 
  -8  -6   5        8.86        9.02      6.15 o 
  -7  -6   5      400.58      400.20     16.91 o 
  -6  -6   5       92.63       92.28      6.81 o 
  -5  -6   5      187.42      205.34     14.16 o 
  -4  -6   5      418.49      377.39     15.66 o 
  -3  -6   5      364.94      351.14     14.74 o 
  -2  -6   5       44.51       52.08      4.94 o 
  -1  -6   5      219.92      227.24     10.71 o 
   0  -6   5      241.04      221.83     12.81 o 
   1  -6   5      462.75      465.06     18.16 o 
   2  -6   5      134.61      138.24     12.08 o 
   3  -6   5      197.90      209.47     16.14 o 
   4  -6   5      183.42      179.92     15.39 o 
   5  -6   5       85.23       97.19     11.51 o 
   6  -6   5       17.90       15.24      7.14 o 
 -10  -5   5       18.32       24.82      7.69 o 
  -9  -5   5       38.94       41.30      8.01 o 
  -8  -5   5      186.60      201.51     15.46 o 
  -7  -5   5      276.14      258.19     12.29 o 
  -6  -5   5     1881.79     1886.82     62.26 o 
  -5  -5   5        4.35        5.16      2.78 o 
  -4  -5   5      802.06      770.82     29.15 o 
  -3  -5   5       24.79       27.61      4.70 o 
  -2  -5   5     1437.36     1512.09     71.60 o 
  -1  -5   5      530.27      525.83     19.63 o 
   0  -5   5      136.70      103.75      6.63 o 
   1  -5   5        3.17        3.36      2.40 o 
   2  -5   5       20.38       28.27      5.62 o 
   3  -5   5      458.19      506.61     19.24 o 
   4  -5   5      367.25      389.40     15.99 o 
   5  -5   5       12.98       27.12      4.43 o 
   6  -5   5       23.11       36.55      5.20 o 
   7  -5   5       58.09       59.55      6.72 o 
  -9  -4   5        1.59        3.02      4.85 o 
  -8  -4   5        0.78        5.60      5.21 o 
  -7  -4   5       61.60       50.83      5.40 o 
  -6  -4   5        8.46       11.69      3.53 o 
  -5  -4   5        7.87        3.79      2.53 o 
  -4  -4   5       92.44      106.19      6.62 o 
  -3  -4   5       23.55       24.78      3.39 o 
  -2  -4   5      660.89      609.47     22.06 o 
  -1  -4   5     1210.32     1286.45     42.70 o 
   0  -4   5      116.34      131.24      8.43 o 
   1  -4   5      182.67      224.46      8.98 o 
   2  -4   5      125.70      138.07      5.64 o 
   3  -4   5      558.30      572.07     34.82 o 
   4  -4   5        0.43        0.00      2.03 o 
   5  -4   5      121.30       77.43      8.10 o 
   6  -4   5        6.07        0.50      2.84 o 
   7  -4   5        9.66       15.30      4.31 o 
  -9  -3   5        0.25        4.80      4.03 o 
  -8  -3   5       28.66       28.85      4.36 o 
  -7  -3   5      253.45      237.37      9.10 o 
  -6  -3   5      407.71      418.36     15.92 o 
  -5  -3   5      884.68      963.70     26.64 o 
  -4  -3   5       37.02       36.88      3.69 o 
  -3  -3   5     1746.18     1681.34     43.99 o 
  -2  -3   5     1884.48     1835.67     47.69 o 
  -1  -3   5    11911.19    11942.72    300.25 o 
   0  -3   5     1412.62     1403.71     36.90 o 
   1  -3   5     2117.86     2097.29     54.38 o 
   2  -3   5      320.87      299.65      9.56 o 
   3  -3   5      388.13      393.78     12.00 o 
   4  -3   5      236.51      230.87     15.27 o 
   5  -3   5       22.00        9.27      3.10 o 
   6  -3   5      118.28      132.57      8.26 o 
   7  -3   5       33.98       29.01      4.95 o 
   8  -3   5      221.30      224.81     17.51 o 
 -10  -2   5        1.15        3.96      5.60 o 
  -9  -2   5       19.61        9.38      5.38 o 
  -8  -2   5        0.33        0.00      2.28 o 
  -7  -2   5      129.53      128.85      6.29 o 
  -6  -2   5        4.05        4.49      2.45 o 
  -5  -2   5      121.30      111.97      5.19 o 
  -4  -2   5      779.91      849.07     23.51 o 
  -3  -2   5      423.89      456.01     13.35 o 
  -2  -2   5     1628.32     1522.44     39.86 o 
  -1  -2   5      564.46      565.42     17.06 o 
   0  -2   5     1656.24     1674.25     43.57 o 
   1  -2   5      529.72      569.81     19.77 o 
   2  -2   5     2087.57     2065.23     53.47 o 
   3  -2   5       35.85       43.02      2.80 o 
   4  -2   5      312.02      304.04      9.75 o 
   5  -2   5       22.78       22.94      3.42 o 
   6  -2   5      215.78      180.76      9.41 o 
   7  -2   5       51.55       37.10      4.73 o 
   8  -2   5        1.88        0.00      4.37 o 
 -10  -1   5       73.51       69.01      9.94 o 
  -9  -1   5      106.57      117.91     11.48 o 
  -8  -1   5       55.77       56.82      5.48 o 
  -7  -1   5       44.41       44.09      7.13 o 
  -6  -1   5     1471.76     1423.04     47.07 o 
  -5  -1   5       87.32       90.81      9.48 o 
  -4  -1   5      659.19      633.66     29.66 o 
  -3  -1   5       11.70        3.72      1.72 o 
  -2  -1   5     3850.49     3832.56    111.88 o 
  -1  -1   5       44.46       34.78      2.25 o 
   0  -1   5     1453.51     1370.91     35.90 o 
   1  -1   5      163.85      115.25      4.55 o 
   2  -1   5      133.96      131.02      5.00 o 
   3  -1   5     1095.75     1129.11     36.91 o 
   4  -1   5      475.14      492.07     14.32 o 
   5  -1   5      481.35      494.61     18.40 o 
   6  -1   5       56.12       54.95      4.82 o 
   7  -1   5       42.68       39.13      6.85 o 
   8  -1   5        0.60        0.00      4.32 o 
   9  -1   5      107.86      111.06     12.62 o 
  -9   0   5       53.08       37.00      7.57 o 
  -8   0   5       18.34        1.49      8.30 o 
  -7   0   5      105.18      111.91      5.92 o 
  -6   0   5      510.88      489.46     15.15 o 
  -5   0   5      907.44      813.28     39.48 o 
  -4   0   5       48.52       35.52      2.76 o 
  -3   0   5     1800.87     1762.71     46.08 o 
  -2   0   5        0.62        0.00      1.10 o 
  -1   0   5     5800.25     6076.57    153.54 o 
   0   0   5      618.77      701.63     19.16 o 
   1   0   5       24.54       35.62      2.24 o 
   2   0   5      529.85      494.59     21.67 o 
   3   0   5        2.68        5.12      2.07 o 
   4   0   5      195.01      202.28      6.95 o 
   5   0   5       16.47       12.82      1.98 o 
   6   0   5        5.48        5.14      2.51 o 
   7   0   5       49.88       43.80      7.04 o 
   8   0   5        4.17        2.44      4.44 o 
   9   0   5        2.46        0.00      4.61 o 
  -9   1   5       48.32       16.88     18.08 o 
  -8   1   5        0.65        0.02      3.08 o 
  -7   1   5      822.47      870.27     31.01 o 
  -6   1   5       67.52       79.84      4.77 o 
  -5   1   5     3148.10     3073.40     83.23 o 
  -4   1   5      368.04      320.69     10.33 o 
  -3   1   5        7.83       14.54      1.90 o 
  -2   1   5      156.97      226.50      7.46 o 
  -1   1   5      375.96      441.27     12.66 o 
   0   1   5       54.31       67.28      3.15 o 
   1   1   5      154.15      132.69     10.12 o 
   2   1   5       74.24       70.94      3.31 o 
   3   1   5       70.66       76.90      4.30 o 
   4   1   5     3387.53     3254.82    118.55 o 
   5   1   5      529.00      479.81     14.08 o 
   6   1   5     1150.06     1112.28     30.12 o 
   7   1   5      212.57      183.97     13.77 o 
   8   1   5      329.01      336.52     21.71 o 
   9   1   5      131.27      140.05     13.24 o 
  10   1   5       27.15       32.47      8.13 o 
  -9   2   5       11.54        7.95      6.37 o 
  -8   2   5      122.24      119.81      8.47 o 
  -7   2   5        0.95        1.08      2.94 o 
  -6   2   5     1186.36     1152.85     59.28 o 
  -5   2   5      227.11      244.91      8.83 o 
  -4   2   5     3146.09     3049.24     78.62 o 
  -3   2   5      386.87      448.95     20.31 o 
  -2   2   5      998.62     1003.49    102.13 o 
  -1   2   5      440.18      450.35     14.20 o 
   0   2   5       37.47       59.06      3.55 o 
   1   2   5     1483.49     1498.03     72.38 o 
   2   2   5     1192.43     1219.07     32.08 o 
   3   2   5       32.37       26.95      2.04 o 
   4   2   5      720.82      753.79     20.63 o 
   5   2   5      564.24      534.87     15.40 o 
   6   2   5        3.35        1.72      2.65 o 
   7   2   5      284.33      245.20     11.06 o 
   8   2   5       55.25       55.38      8.01 o 
   9   2   5      190.85      221.07     16.84 o 
  10   2   5        3.79        0.65      5.16 o 
  -9   3   5        2.99        4.94      4.23 o 
  -8   3   5       95.44       94.40      7.93 o 
  -7   3   5        7.46        8.86      3.66 o 
  -6   3   5      406.93      399.11     16.58 o 
  -5   3   5      315.00      319.96     13.48 o 
  -4   3   5      314.26      312.37     10.23 o 
  -3   3   5      339.52      330.29     19.70 o 
  -2   3   5     1883.08     1872.41     65.33 o 
  -1   3   5      223.02      223.13      7.27 o 
   0   3   5     3428.38     3551.68     90.39 o 
   1   3   5     1373.59     1397.12     44.12 o 
   2   3   5     2788.00     2780.22     71.03 o 
   3   3   5     3807.84     3894.25     99.04 o 
   4   3   5       94.37       89.40      3.78 o 
   5   3   5     3208.51     3361.56     86.02 o 
   6   3   5        5.20        2.41      2.08 o 
   7   3   5      188.97      195.91      9.62 o 
   8   3   5        4.00        4.41      4.22 o 
   9   3   5       94.02      109.08     11.51 o 
  10   3   5       15.50       15.49      6.78 o 
  -8   4   5       12.45       14.05      4.76 o 
  -7   4   5       20.76       35.47      5.55 o 
  -6   4   5      150.39      146.78     13.06 o 
  -5   4   5       82.38       72.50      5.80 o 
  -4   4   5        0.97        2.95      1.66 o 
  -3   4   5      251.66      277.54      9.14 o 
  -2   4   5      500.32      515.90     14.90 o 
  -1   4   5     1287.07     1220.42     32.36 o 
   0   4   5      825.56      853.62     23.06 o 
   1   4   5      817.00      731.32     22.76 o 
   2   4   5      856.16      812.51     21.98 o 
   3   4   5     2082.36     2344.99     60.32 o 
   4   4   5      794.98      825.00     26.46 o 
   5   4   5       20.73       25.38      3.10 o 
   6   4   5     1192.03     1211.95     85.79 o 
   7   4   5       26.29       19.91      4.33 o 
   8   4   5      106.96      110.13      7.25 o 
   9   4   5       31.15       25.28      6.42 o 
  10   4   5      187.60      189.57     15.87 o 
  -8   5   5        3.71        1.01      7.38 o 
  -7   5   5        4.15        3.67      4.72 o 
  -6   5   5      165.52      112.21      9.42 o 
  -5   5   5       35.78       31.91      5.50 o 
  -4   5   5      105.37      104.35      9.34 o 
  -3   5   5      327.59      327.88     32.73 o 
  -2   5   5       89.52       91.25      4.29 o 
  -1   5   5       10.32       11.11      2.06 o 
   0   5   5     4035.94     4081.60    127.43 o 
   1   5   5     2832.60     2968.09     76.04 o 
   2   5   5     5550.29     5285.51    133.91 o 
   3   5   5      215.85      146.55      9.14 o 
   4   5   5      313.41      309.60      9.50 o 
   5   5   5      102.51      101.85      6.06 o 
   6   5   5      172.35      167.69      8.52 o 
   7   5   5      503.24      495.03     23.40 o 
   8   5   5       10.45       10.03      3.29 o 
   9   5   5        2.70        0.00      5.46 o 
  10   5   5      102.84      100.06     11.48 o 
  -7   6   5        1.76        1.31      3.80 o 
  -6   6   5       16.64       20.93      4.81 o 
  -5   6   5        0.38        6.95      4.41 o 
  -4   6   5      186.36      161.93      9.06 o 
  -3   6   5       34.94       36.41      6.78 o 
  -2   6   5      103.33       91.14      4.45 o 
  -1   6   5      350.97      356.57     12.42 o 
   0   6   5     1331.45     1253.60     33.49 o 
   1   6   5     3689.74     3847.72    120.22 o 
   2   6   5     1778.92     1591.67     41.81 o 
   3   6   5     2478.76     2449.88     63.29 o 
   4   6   5     2225.54     2036.51     52.89 o 
   5   6   5     1387.68     1563.10     64.13 o 
   6   6   5      191.19      180.14      9.05 o 
   7   6   5      198.40      205.54     15.92 o 
   8   6   5       42.76       34.39      4.59 o 
   9   6   5       64.70       60.96      6.06 o 
  10   6   5        2.73        0.00      3.47 o 
  -6   7   5       76.43       72.85     10.01 o 
  -5   7   5       54.72       58.54      6.14 o 
  -4   7   5      132.62      122.61      8.05 o 
  -3   7   5       85.14       84.91      6.45 o 
  -2   7   5       17.09       17.11      7.92 o 
  -1   7   5       31.07       28.90      2.66 o 
   0   7   5       12.93       21.31      2.33 o 
   1   7   5        3.52        8.81      3.15 o 
   2   7   5      346.05      345.16     10.88 o 
   3   7   5       26.22       50.69      4.15 o 
   4   7   5       17.87       13.20      1.78 o 
   5   7   5        2.94        3.02      2.15 o 
   6   7   5        2.99        0.39      2.03 o 
   7   7   5        5.96        6.79      2.98 o 
   8   7   5       11.87       20.81      4.52 o 
   9   7   5       12.08        7.57      3.74 o 
  10   7   5       24.45       21.43      5.00 o 
  -6   8   5        5.01        7.83      4.30 o 
  -5   8   5      311.59      324.81     15.57 o 
  -4   8   5      231.70      261.93     12.97 o 
  -3   8   5      986.40     1017.42     41.69 o 
  -2   8   5      170.00      154.79      8.68 o 
  -1   8   5     1101.81     1107.41     30.47 o 
   0   8   5      768.42      812.98     23.39 o 
   1   8   5      591.95      599.01     36.41 o 
   2   8   5      610.35      632.29     18.33 o 
   3   8   5       33.69       33.26      2.82 o 
   4   8   5      578.24      590.86     31.02 o 
   5   8   5      328.49      338.57     14.13 o 
   6   8   5     1001.96      998.28     34.73 o 
   7   8   5       22.62       14.64      6.36 o 
   8   8   5       98.39       86.78      6.80 o 
   9   8   5        5.29        2.50      3.39 o 
  10   8   5       51.96       47.79      6.04 o 
  -5   9   5       65.31       59.54      8.13 o 
  -4   9   5      132.17      160.20     10.00 o 
  -3   9   5       51.85       54.92      5.93 o 
  -2   9   5      184.66      158.92      9.14 o 
  -1   9   5      109.75       99.61      6.82 o 
   0   9   5       37.18       39.54      5.81 o 
   1   9   5      323.13      308.17     15.77 o 
   2   9   5       34.04       27.90      2.96 o 
   3   9   5     2193.18     2150.16     56.61 o 
   4   9   5      188.84      151.81      8.33 o 
   5   9   5       95.40       87.70      6.35 o 
   6   9   5      549.22      513.02     20.11 o 
   7   9   5      314.47      317.58     14.14 o 
   8   9   5      105.39      122.67      8.33 o 
   9   9   5       64.28       85.53      7.47 o 
  10   9   5       45.93       57.66      6.59 o 
  -4  10   5      325.43      319.60     15.81 o 
  -3  10   5       98.47      110.83      9.68 o 
  -2  10   5      394.81      419.76     18.05 o 
  -1  10   5       38.38       59.30      9.53 o 
   0  10   5      148.61      162.63      9.11 o 
   1  10   5      456.65      460.69     14.70 o 
   2  10   5      154.07      165.84      7.14 o 
   3  10   5      103.56       96.70      6.85 o 
   4  10   5      233.81      197.49     10.11 o 
   5  10   5       44.26       38.92      4.59 o 
   6  10   5        1.61        0.00      2.47 o 
   7  10   5      733.44      712.33     26.71 o 
   8  10   5       12.08       19.55      4.45 o 
   9  10   5      241.39      243.56     12.95 o 
  10  10   5       55.06       65.41      6.95 o 
  -3  11   5       73.11       52.69      6.57 o 
  -2  11   5        7.03       10.48      5.37 o 
  -1  11   5        3.07        0.00      7.02 o 
   0  11   5        4.74        5.09      3.44 o 
   1  11   5      175.60      162.29      9.04 o 
   2  11   5       75.94       36.23     16.20 o 
   3  11   5      223.04      224.20     10.84 o 
   4  11   5       31.41       43.54      7.38 o 
   5  11   5       39.05       25.27      4.18 o 
   6  11   5        8.26        7.42      3.39 o 
   7  11   5       14.91       13.99      4.47 o 
   8  11   5        0.71        0.00      3.24 o 
   9  11   5       64.11       68.60      7.02 o 
  -2  12   5        4.94        2.90      3.91 o 
  -1  12   5        9.00        8.76      8.96 o 
   0  12   5        0.45        0.31      3.30 o 
   1  12   5       59.44       68.51      6.40 o 
   2  12   5       27.50        8.67      6.90 o 
   3  12   5      303.07      301.68     13.97 o 
   4  12   5      266.65      289.05     13.69 o 
   5  12   5       56.65       57.49      5.90 o 
   6  12   5      352.88      353.42     15.82 o 
   7  12   5       66.49       59.58      9.79 o 
   8  12   5       36.16       24.80      7.91 o 
   9  12   5        1.24        0.80      6.25 o 
   0  13   5       18.56       25.20      5.16 o 
   1  13   5        0.92        1.88      2.76 o 
   2  13   5      128.51      147.31     13.36 o 
   3  13   5       71.33       69.08      9.48 o 
   4  13   5       16.48       18.94      6.59 o 
   5  13   5       99.86      122.34     13.03 o 
   6  13   5       10.14       10.13      6.44 o 
   7  13   5       46.31       30.61      8.39 o 
   8  13   5       24.13       27.81      8.78 o 
   2  14   5       49.24       20.17      7.43 o 
   4  14   5        7.02        7.91      6.51 o 
   5  14   5      197.33      231.08     18.72 o 
   6  14   5       47.85       44.09      9.89 o 
  -6 -10   6        5.31        5.19      6.68 o 
  -5 -10   6        3.42        3.50      4.13 o 
  -4 -10   6       69.28       77.88      7.65 o 
  -3 -10   6        7.67        9.68      4.38 o 
  -2 -10   6       54.27       56.56      6.65 o 
  -1 -10   6        7.81        3.43      6.22 o 
   0 -10   6      290.17      269.46     21.71 o 
  -7  -9   6       71.57       60.09     10.23 o 
  -6  -9   6       24.11       23.37      7.16 o 
  -5  -9   6        0.22        0.00      3.19 o 
  -4  -9   6       89.47       91.77      7.80 o 
  -3  -9   6       79.94       94.02      7.86 o 
  -2  -9   6        0.17        1.14      3.50 o 
  -1  -9   6      227.78      286.10     20.94 o 
   0  -9   6      103.58       94.41     11.87 o 
   1  -9   6      436.68      494.27     31.48 o 
   2  -9   6        0.96        0.00      5.81 o 
  -8  -8   6        0.28        0.80      5.55 o 
  -7  -8   6        7.75        4.12      5.72 o 
  -6  -8   6        5.52        0.48      3.10 o 
  -5  -8   6      154.71      124.19     13.18 o 
  -4  -8   6        3.92        2.76      3.41 o 
  -3  -8   6      295.41      271.42     13.47 o 
  -2  -8   6       18.94       12.14      3.86 o 
  -1  -8   6       18.43       29.24      6.45 o 
   0  -8   6       13.70       11.96      6.08 o 
   1  -8   6       19.67        9.17      6.22 o 
   2  -8   6       14.17       22.12      7.57 o 
   3  -8   6        3.97        1.45      6.18 o 
  -8  -7   6       66.73       48.29      9.12 o 
  -7  -7   6      290.24      320.55     22.12 o 
  -6  -7   6      231.45      148.35     12.71 o 
  -5  -7   6      275.74      273.24     13.28 o 
  -4  -7   6      714.82      757.31     28.21 o 
  -3  -7   6      113.79       97.61      9.31 o 
  -2  -7   6      136.85      134.10      8.49 o 
  -1  -7   6       34.78       42.54      4.89 o 
   0  -7   6      120.35      128.07     14.51 o 
   1  -7   6       18.48       18.79      6.46 o 
   2  -7   6       17.44       10.57      5.72 o 
   3  -7   6        7.01        6.68      6.22 o 
   4  -7   6       37.84       49.59      9.82 o 
  -9  -6   6        0.64        7.38      6.18 o 
  -8  -6   6       58.91       69.20      9.91 o 
  -7  -6   6       32.85       31.31      5.00 o 
  -6  -6   6      139.89      103.13     28.39 o 
  -5  -6   6       39.05       33.70      8.27 o 
  -4  -6   6      537.62      525.73     46.61 o 
  -3  -6   6      260.64      238.56     11.63 o 
  -2  -6   6      259.83      232.81     11.46 o 
  -1  -6   6      323.49      323.89     23.35 o 
   0  -6   6       20.84       21.24      3.92 o 
   1  -6   6       10.45       12.36      3.63 o 
   2  -6   6        0.15        0.00      3.93 o 
   3  -6   6        0.83        2.61      5.21 o 
   4  -6   6        2.52        1.40      5.31 o 
   5  -6   6      162.67      170.64     15.73 o 
  -9  -5   6        0.23        1.91      5.69 o 
  -8  -5   6      240.15      235.06     17.95 o 
  -7  -5   6      106.01      102.78      7.63 o 
  -6  -5   6       70.62       64.04      5.95 o 
  -5  -5   6     2159.91     2081.17     68.50 o 
  -4  -5   6     1133.61     1118.09     38.74 o 
  -3  -5   6     1835.59     1776.93    117.48 o 
  -2  -5   6      141.79      133.40      7.77 o 
  -1  -5   6       73.21       75.18      5.82 o 
   0  -5   6       20.22       17.41      3.55 o 
   1  -5   6      739.97      728.98     26.34 o 
   2  -5   6        0.53        0.07      3.88 o 
   3  -5   6       91.86       79.77      9.26 o 
   4  -5   6       12.99       16.96      5.96 o 
   5  -5   6       48.11       48.48      8.35 o 
   6  -5   6      200.04      194.13     16.14 o 
  -9  -4   6      134.31      112.67     12.47 o 
  -8  -4   6       56.13       54.03      8.92 o 
  -7  -4   6       48.53       51.55      5.71 o 
  -6  -4   6      155.37      141.14      8.68 o 
  -5  -4   6      317.60      323.83     17.90 o 
  -4  -4   6        1.47        2.32      3.00 o 
  -3  -4   6     1291.75     1253.82     42.47 o 
  -2  -4   6       66.23       74.37      5.51 o 
  -1  -4   6        2.14        6.94      3.70 o 
   0  -4   6      122.59      118.58     12.37 o 
   1  -4   6       71.71       71.11      5.33 o 
   2  -4   6       87.45       89.83      4.62 o 
   3  -4   6       41.54       54.30      4.60 o 
   4  -4   6        6.43        4.65      2.99 o 
   5  -4   6        4.25        2.48      4.97 o 
   6  -4   6       21.65       27.87      4.82 o 
   7  -4   6       25.20       27.54      5.17 o 
  -9  -3   6      169.46      184.67     15.56 o 
  -8  -3   6       67.78       66.53      6.51 o 
  -7  -3   6       10.92        0.00      3.82 o 
  -6  -3   6       63.28       44.60      5.07 o 
  -5  -3   6      877.48      820.84     29.46 o 
  -4  -3   6      215.12      201.56      9.85 o 
  -3  -3   6        9.84       11.16      2.88 o 
  -2  -3   6     1452.63     1495.91     49.44 o 
  -1  -3   6        0.48        4.24      2.40 o 
   0  -3   6     1597.10     1568.09     41.33 o 
   1  -3   6      779.89      789.33     21.97 o 
   2  -3   6     3105.24     3174.12     81.69 o 
   3  -3   6      163.77      159.98      6.36 o 
   4  -3   6       82.94       87.67      5.99 o 
   5  -3   6       61.25       58.34     22.46 o 
   6  -3   6       53.84       61.65      5.73 o 
   7  -3   6       47.65       59.60      7.10 o 
   8  -3   6        0.69        9.50      6.59 o 
  -8  -2   6        3.11        0.90      3.73 o 
  -7  -2   6        0.24        0.19      2.26 o 
  -6  -2   6      111.55      100.20      5.37 o 
  -5  -2   6      808.50      794.57     22.70 o 
  -4  -2   6        4.18        4.95      1.68 o 
  -3  -2   6       13.80        8.95      2.64 o 
  -2  -2   6      460.86      479.97     14.06 o 
  -1  -2   6        7.47        7.89      1.46 o 
   0  -2   6      417.17      381.87     11.52 o 
   1  -2   6     1476.03     1412.31     37.43 o 
   2  -2   6     1194.28     1207.12     32.36 o 
   3  -2   6      378.37      378.54     11.76 o 
   4  -2   6        0.38        0.55      1.33 o 
   5  -2   6       94.50       94.26     13.71 o 
   6  -2   6        1.60        0.00      2.65 o 
   7  -2   6      118.85      117.47     11.55 o 
   8  -2   6       29.31       26.05      7.28 o 
  -9  -1   6       40.80       53.72      8.56 o 
  -7  -1   6      352.36      352.88     15.08 o 
  -6  -1   6       99.15      113.50      5.73 o 
  -5  -1   6      148.31      139.27      6.42 o 
  -4  -1   6        0.68        1.10      1.89 o 
  -3  -1   6      170.08      166.10      6.30 o 
  -2  -1   6       46.30       54.52      3.15 o 
  -1  -1   6      753.39      750.86     20.77 o 
   0  -1   6      292.61      283.08      9.35 o 
   1  -1   6     3111.16     3220.11     82.46 o 
   2  -1   6     1863.55     1913.12     49.89 o 
   3  -1   6      460.72      429.10     12.86 o 
   4  -1   6      258.44      265.57      8.92 o 
   5  -1   6        3.01        7.98      2.60 o 
   6  -1   6      314.89      310.54     13.39 o 
   7  -1   6       14.68       11.53      5.55 o 
   8  -1   6       17.58       22.94      6.85 o 
   9  -1   6       16.09       24.72      7.67 o 
  -9   0   6       28.54       46.80      8.35 o 
  -8   0   6      184.35      168.46     10.01 o 
  -7   0   6      187.57      180.37      9.97 o 
  -6   0   6      137.15      149.77      6.86 o 
  -5   0   6      601.38      672.30     19.70 o 
  -4   0   6      700.65      760.81     21.63 o 
  -3   0   6     1004.79     1117.10     63.33 o 
  -2   0   6      347.90      319.89     10.02 o 
  -1   0   6       20.41       21.18      1.99 o 
   0   0   6       61.91       34.76      2.43 o 
   1   0   6     1001.25     1047.79     28.11 o 
   2   0   6      679.68      735.36     27.38 o 
   3   0   6      330.52      380.98     11.57 o 
   4   0   6       27.54       26.23      2.45 o 
   5   0   6       73.90       72.49      4.03 o 
   6   0   6      106.97      112.28     11.25 o 
   7   0   6       16.29       10.98      5.11 o 
   8   0   6       41.72       38.93      7.60 o 
   9   0   6       13.75        9.55      6.59 o 
  -9   1   6        1.78        9.51      4.52 o 
  -8   1   6        7.55        1.11      3.54 o 
  -7   1   6        8.15        2.67      4.27 o 
  -6   1   6      301.75      286.15     10.30 o 
  -5   1   6      208.36      210.58      8.22 o 
  -4   1   6     1839.94     1784.75     57.90 o 
  -3   1   6     1382.87     1294.16     34.71 o 
  -2   1   6     6138.06     6257.95    158.54 o 
  -1   1   6     1813.15     2134.92     55.32 o 
   0   1   6      318.46      281.52      8.91 o 
   1   1   6      518.71      547.51     19.20 o 
   2   1   6       14.45       24.44      2.29 o 
   3   1   6      303.71      336.35     10.37 o 
   4   1   6        5.41        9.05      3.23 o 
   5   1   6      127.98      128.03      6.16 o 
   6   1   6        6.35        8.27      2.61 o 
   7   1   6      616.32      614.35     33.09 o 
   8   1   6      173.71      193.89     15.32 o 
   9   1   6       79.63      104.52     12.04 o 
  -9   2   6       19.35       16.07      4.98 o 
  -8   2   6       77.20       85.73      8.76 o 
  -7   2   6        2.47        0.60      2.94 o 
  -6   2   6     1115.77     1082.75     37.51 o 
  -5   2   6        2.62        5.73      2.38 o 
  -4   2   6     1079.84      951.49     33.06 o 
  -3   2   6     3075.86     3089.65     97.57 o 
  -2   2   6     1685.15     1552.73     40.92 o 
  -1   2   6      922.52      831.57     22.74 o 
   0   2   6      757.45      791.54     28.02 o 
   1   2   6       19.07       19.77      3.40 o 
   2   2   6        6.69        1.31      1.17 o 
   3   2   6       36.76       34.79      2.50 o 
   4   2   6        9.40       11.19      1.78 o 
   5   2   6      250.66      232.25      7.98 o 
   6   2   6       87.75       68.79      5.24 o 
   7   2   6     1302.83     1169.96     39.69 o 
   8   2   6      135.80      131.94     12.06 o 
   9   2   6      200.18      193.91     15.99 o 
  10   2   6       66.70       86.98     11.77 o 
  -8   3   6        0.57        0.61      3.66 o 
  -7   3   6       92.64       79.72      6.82 o 
  -6   3   6       22.64       29.54      4.41 o 
  -5   3   6       79.60       69.57      6.33 o 
  -4   3   6        1.51        0.00      2.37 o 
  -3   3   6     1316.46     1319.96     35.43 o 
  -2   3   6      355.20      347.07     15.18 o 
  -1   3   6      824.60      816.62     22.41 o 
   0   3   6        0.76        0.00      2.28 o 
   1   3   6       33.15       45.08      5.50 o 
   2   3   6       62.90       90.73      4.16 o 
   3   3   6      201.20      180.66      6.93 o 
   4   3   6      559.60      573.76     16.37 o 
   5   3   6      747.61      798.89     22.13 o 
   6   3   6      366.60      383.04     15.37 o 
   7   3   6       57.63       67.19      9.59 o 
   8   3   6      274.96      254.96     17.44 o 
   9   3   6        4.88        2.85      4.85 o 
  10   3   6      125.89      150.40     14.81 o 
  -8   4   6       75.86       74.22      7.45 o 
  -7   4   6      408.40      411.67     40.40 o 
  -6   4   6       49.73       60.50      5.99 o 
  -5   4   6      225.25      208.56     22.07 o 
  -4   4   6      281.83      270.75      9.52 o 
  -3   4   6      239.46      238.72     10.80 o 
  -2   4   6     1109.44     1055.25     28.69 o 
  -1   4   6      480.10      485.63     14.24 o 
   0   4   6      562.98      520.60     20.38 o 
   1   4   6      111.84      120.97      4.87 o 
   2   4   6     6209.84     6119.57    154.87 o 
   3   4   6      867.13      871.45     25.47 o 
   4   4   6     3037.31     3029.13     77.85 o 
   5   4   6      222.42      247.19     10.90 o 
   6   4   6      753.93      707.69     25.39 o 
   7   4   6        1.04        0.00      2.23 o 
   8   4   6       93.00       94.23      9.24 o 
   9   4   6       61.32       53.43      8.51 o 
  10   4   6        2.22        0.00      5.07 o 
  -7   5   6       31.66       34.61      5.77 o 
  -6   5   6       10.48       11.13      3.84 o 
  -5   5   6      140.76      132.51      8.43 o 
  -4   5   6      188.99      185.76     11.77 o 
  -3   5   6      696.30      644.29     19.50 o 
  -2   5   6       86.34       89.62      6.75 o 
  -1   5   6      121.59      105.70      4.76 o 
   0   5   6      132.29      151.05      5.80 o 
   1   5   6      901.76      893.60     24.41 o 
   2   5   6      171.02      138.95      5.39 o 
   3   5   6     1588.60     1658.23    129.30 o 
   4   5   6      148.53      159.99      5.96 o 
   5   5   6     1263.85     1324.63     44.08 o 
   6   5   6      126.54      129.97      8.59 o 
   7   5   6      223.72      226.15     10.99 o 
   8   5   6       79.02       77.27      6.29 o 
   9   5   6       26.41       20.00      4.27 o 
  10   5   6       42.99       55.48      9.31 o 
  -7   6   6       49.98       55.85      6.93 o 
  -6   6   6      118.14      147.37      9.79 o 
  -5   6   6        0.38        0.00      2.78 o 
  -4   6   6       51.72       50.98     12.30 o 
  -3   6   6       14.08        8.09      2.74 o 
  -2   6   6        9.42       17.48      2.32 o 
  -1   6   6     1209.61     1307.98     35.13 o 
   0   6   6      543.25      498.51     18.21 o 
   1   6   6     2039.81     1928.03     50.48 o 
   2   6   6     1565.40     1508.56     62.09 o 
   3   6   6     2958.99     2653.23     68.54 o 
   4   6   6     2654.07     2570.51     68.96 o 
   5   6   6      285.91      264.56     11.65 o 
   6   6   6      101.06      109.19     14.29 o 
   7   6   6       42.25       48.25      6.65 o 
   8   6   6      437.95      470.76     19.16 o 
   9   6   6        2.99        0.53      3.06 o 
  10   6   6        3.46        1.21      5.21 o 
  -6   7   6        6.94        5.53      4.07 o 
  -5   7   6      283.69      274.33     13.71 o 
  -4   7   6       65.82       58.18      8.08 o 
  -3   7   6      116.43      127.84      7.89 o 
  -2   7   6       44.60       37.40      3.49 o 
  -1   7   6       24.62       24.14      2.67 o 
   0   7   6       56.57       64.30      3.83 o 
   1   7   6        1.82        1.78      1.76 o 
   2   7   6      206.72      200.75      7.30 o 
   3   7   6      119.26      101.81      6.92 o 
   4   7   6      869.00      868.71     54.65 o 
   5   7   6       11.08        5.20      2.59 o 
   6   7   6       38.95       45.01      4.67 o 
   7   7   6        1.24        6.55      3.04 o 
   8   7   6      160.73      171.00      9.74 o 
   9   7   6       12.17        4.00      4.31 o 
  10   7   6       40.20       34.94      5.65 o 
  -6   8   6       50.04       37.00      7.59 o 
  -5   8   6       33.96       41.51      8.18 o 
  -4   8   6      379.23      389.03     17.21 o 
  -3   8   6      189.40      226.36     24.10 o 
  -2   8   6     1549.33     1513.76     63.49 o 
  -1   8   6      277.14      288.46     10.11 o 
   0   8   6      983.87     1003.06     27.91 o 
   1   8   6        0.36        1.83      1.73 o 
   2   8   6      802.67      791.03     22.43 o 
   3   8   6        2.77        3.03      1.72 o 
   4   8   6      315.97      295.13     18.26 o 
   5   8   6       41.61       34.86      5.31 o 
   6   8   6       32.10       22.75      4.00 o 
   7   8   6      283.46      289.15     17.11 o 
   8   8   6        1.54        4.89      3.43 o 
   9   8   6      332.23      363.61     16.52 o 
  10   8   6        0.68        1.69      3.82 o 
  -5   9   6       12.80       16.85     13.27 o 
  -4   9   6       74.50       72.35     12.40 o 
  -3   9   6       33.59       37.21      5.13 o 
  -2   9   6      548.06      537.23     44.40 o 
  -1   9   6      283.42      306.46     15.40 o 
   0   9   6      181.39      190.59      9.03 o 
   1   9   6        9.57        9.34      2.28 o 
   2   9   6        3.36        4.87      2.02 o 
   3   9   6       33.74       36.08      6.99 o 
   4   9   6       69.21       53.70      4.99 o 
   5   9   6        4.42        1.59      2.60 o 
   6   9   6      231.90      233.70     13.35 o 
   7   9   6       23.76       22.11      4.63 o 
   8   9   6        5.91        6.18      3.68 o 
   9   9   6      187.88      179.56     10.73 o 
  10   9   6       21.55       27.02      5.39 o 
  -4  10   6       11.95       10.24      4.60 o 
  -3  10   6      227.40      272.52     14.62 o 
  -2  10   6      141.51      135.38     14.91 o 
  -1  10   6      913.95      992.82     35.39 o 
   0  10   6        1.40        0.00      2.74 o 
   1  10   6      173.44      209.80      8.44 o 
   2  10   6      467.90      485.44     15.34 o 
   3  10   6      192.18      217.15      9.39 o 
   4  10   6       92.25      101.74     17.61 o 
   5  10   6       15.83       12.10      3.62 o 
   6  10   6       29.27       40.24      5.08 o 
   7  10   6        0.50        0.00      3.08 o 
   8  10   6      350.45      370.08     16.62 o 
   9  10   6       46.98       45.58      6.02 o 
  10  10   6      220.06      236.72     13.30 o 
  -3  11   6       45.86       41.48      6.15 o 
  -2  11   6       12.15       10.40      7.60 o 
  -1  11   6      263.08      265.01     14.68 o 
   0  11   6      368.72      354.59     15.84 o 
   1  11   6        0.83        1.20      2.62 o 
   2  11   6        0.41        0.80      3.26 o 
   3  11   6       16.36       10.90      2.70 o 
   4  11   6       62.09       61.10      5.82 o 
   5  11   6        1.63        1.64      2.87 o 
   6  11   6        8.52        4.81      3.36 o 
   7  11   6        5.51        5.74      3.32 o 
   8  11   6        4.64        5.37      3.70 o 
   9  11   6        2.91        0.00      3.56 o 
  -2  12   6        1.59        3.61      3.91 o 
  -1  12   6       38.96       33.87      6.63 o 
   0  12   6       70.37       80.13      7.69 o 
   1  12   6       64.50       46.38      5.46 o 
   2  12   6       13.52        2.96      2.49 o 
   3  12   6      212.24      253.24     12.62 o 
   4  12   6       34.53       23.52      4.57 o 
   5  12   6      229.89      223.58     22.01 o 
   6  12   6        5.58        1.44      4.34 o 
   7  12   6       42.76       46.09      6.31 o 
   8  12   6        6.29        0.00      3.12 o 
   9  12   6       80.87       81.68      9.38 o 
   0  13   6       67.40       68.35      6.97 o 
   1  13   6        0.14        0.00      3.26 o 
   2  13   6        9.53        5.65      3.37 o 
   3  13   6       68.08       69.29     16.85 o 
   4  13   6      101.28      125.07     12.76 o 
   5  13   6      324.49      346.13     17.51 o 
   6  13   6       54.92       30.90      8.30 o 
   7  13   6       70.02       77.12     11.39 o 
   8  13   6        8.68        7.24      6.66 o 
   4  14   6       74.98       88.98     11.36 o 
   5  14   6       41.07       73.38     10.88 o 
   6  14   6      126.42      141.76     14.93 o 
  -4 -10   7       67.28       64.82      7.44 o 
  -3 -10   7        0.10        0.00      3.97 o 
  -2 -10   7       22.66        9.55      7.53 o 
  -6  -9   7        0.41        0.00      3.71 o 
  -5  -9   7        6.19        8.42      4.11 o 
  -4  -9   7       93.10       83.44      9.17 o 
  -3  -9   7       24.33       23.76      6.11 o 
  -2  -9   7       56.20       45.63      6.31 o 
  -1  -9   7      302.76      317.54     23.06 o 
   0  -9   7        3.44       15.29      7.50 o 
   1  -9   7       39.10       52.61     10.66 o 
  -7  -8   7       24.19       18.14      7.26 o 
  -6  -8   7        5.01        6.14      4.02 o 
  -5  -8   7        1.66        0.00      3.14 o 
  -4  -8   7       13.92        3.89      3.85 o 
  -3  -8   7       67.65       65.27      6.86 o 
  -2  -8   7      280.14      250.79     19.97 o 
  -1  -8   7       44.24       33.67     12.54 o 
   0  -8   7      153.64      175.51     15.78 o 
   1  -8   7        8.58       11.60      6.46 o 
   2  -8   7       61.72       72.00     11.53 o 
   3  -8   7        1.35        3.76      6.39 o 
  -8  -7   7       75.65       62.72     10.61 o 
  -7  -7   7       55.20       11.54     14.70 o 
  -6  -7   7      517.48      512.66     22.08 o 
  -5  -7   7      340.22      327.22     16.13 o 
  -4  -7   7      114.76      127.17      8.77 o 
  -3  -7   7      132.04      121.66      8.51 o 
  -2  -7   7      157.10      165.28      9.85 o 
  -1  -7   7       48.77       54.27      8.51 o 
   0  -7   7      149.64      180.92     10.35 o 
   1  -7   7       10.51       23.64      7.36 o 
   2  -7   7        7.79       22.26      7.36 o 
   3  -7   7      104.28      124.30     13.99 o 
   4  -7   7       27.39       21.35      8.13 o 
  -8  -6   7        4.71       12.47      6.56 o 
  -7  -6   7       44.54       12.03     17.95 o 
  -6  -6   7      166.42      151.87     17.64 o 
  -5  -6   7      289.73      272.08     13.35 o 
  -4  -6   7      151.29      131.64      8.60 o 
  -3  -6   7      597.50      550.38     21.86 o 
  -2  -6   7       20.27       26.75      4.54 o 
  -1  -6   7      165.97      160.76     21.73 o 
   0  -6   7      354.66      388.96     16.68 o 
   1  -6   7       78.44       89.42      6.89 o 
   2  -6   7      226.79      184.10     15.41 o 
   3  -6   7       64.34       53.96      9.17 o 
   4  -6   7       27.01       19.08      7.00 o 
   5  -6   7       16.01       10.13      6.34 o 
  -9  -5   7        0.16        0.00      6.13 o 
  -8  -5   7        8.13        7.96      6.51 o 
  -7  -5   7       95.83       75.01     13.32 o 
  -6  -5   7      129.28      121.43      8.48 o 
  -5  -5   7      184.49      186.01     17.17 o 
  -4  -5   7       53.52       39.72      4.99 o 
  -3  -5   7      920.61      937.52     47.76 o 
  -2  -5   7      296.23      304.18     13.82 o 
  -1  -5   7     2103.34     2110.72     72.17 o 
   0  -5   7       60.07       65.24      5.90 o 
   1  -5   7       75.38       73.58      6.14 o 
   2  -5   7        8.28       12.49      5.07 o 
   3  -5   7        2.67        0.34      4.37 o 
   4  -5   7      127.95      127.29     12.90 o 
   5  -5   7       37.91       24.65      7.67 o 
   6  -5   7       15.54       14.28      6.63 o 
  -9  -4   7       48.75       55.84      9.70 o 
  -8  -4   7        0.46        1.11      3.80 o 
  -7  -4   7      401.80      441.39     18.80 o 
  -6  -4   7      451.30      443.61     20.20 o 
  -5  -4   7      194.65      186.49     12.69 o 
  -4  -4   7      575.25      557.11     21.58 o 
  -3  -4   7     1496.65     1363.70     46.26 o 
  -2  -4   7     2306.97     2225.68     86.74 o 
  -1  -4   7       21.54       23.08      4.57 o 
   0  -4   7      511.65      518.55     20.06 o 
   1  -4   7      235.56      246.64     13.87 o 
   2  -4   7        7.34        5.53      3.03 o 
   3  -4   7       64.21       67.64      8.49 o 
   4  -4   7      108.96       93.30     10.18 o 
   5  -4   7       19.89       18.45      6.46 o 
   6  -4   7        0.28        4.03      4.99 o 
  -9  -3   7       14.96        8.78      6.63 o 
  -8  -3   7      132.31      144.03     13.44 o 
  -7  -3   7        8.55        8.11      4.02 o 
  -6  -3   7      227.29      202.84     11.00 o 
  -5  -3   7      304.50      298.23     13.58 o 
  -4  -3   7        4.28        4.36      2.85 o 
  -3  -3   7      100.63      118.70      7.41 o 
  -2  -3   7       19.50       23.30      3.75 o 
  -1  -3   7      409.38      467.94     27.58 o 
   0  -3   7      346.22      386.98     15.66 o 
   1  -3   7      413.95      392.23     15.85 o 
   2  -3   7       26.91       18.66      2.93 o 
   3  -3   7      122.74      109.16      5.32 o 
   4  -3   7      157.20      133.51      7.82 o 
   5  -3   7      254.83      273.08     13.63 o 
   6  -3   7        4.75        0.68      3.14 o 
   7  -3   7       54.47       70.51      9.77 o 
  -8  -2   7      144.10      168.20     25.60 o 
  -7  -2   7        0.99        0.00      3.24 o 
  -6  -2   7       14.46        8.29      3.46 o 
  -5  -2   7       23.09       20.02      5.89 o 
  -4  -2   7      764.90      774.29     67.13 o 
  -3  -2   7       56.54       50.70      3.32 o 
  -2  -2   7      742.36      664.36     27.93 o 
  -1  -2   7      255.74      295.11      9.61 o 
   0  -2   7     1015.11     1098.33     29.86 o 
   1  -2   7     2327.49     2429.42     63.12 o 
   2  -2   7       13.76        9.71      2.10 o 
   3  -2   7     1358.08     1374.60     36.95 o 
   4  -2   7      553.16      563.99     20.98 o 
   5  -2   7      107.51      107.33      6.95 o 
   6  -2   7      211.74      220.87     11.14 o 
   7  -2   7       25.73       19.44      6.22 o 
   8  -2   7       63.03       71.62     10.37 o 
  -8  -1   7       33.60       39.04      4.46 o 
  -7  -1   7      143.41      129.40      6.74 o 
  -6  -1   7      108.66      101.58      7.57 o 
  -5  -1   7       22.54       31.03      3.14 o 
  -4  -1   7       38.65       41.75      3.37 o 
  -3  -1   7      394.13      355.67     11.40 o 
  -2  -1   7      172.43      174.35      6.54 o 
  -1  -1   7      523.12      560.97     20.79 o 
   0  -1   7     1133.63     1093.00     29.64 o 
   1  -1   7      105.94      127.32      5.40 o 
   2  -1   7      583.82      542.41     15.90 o 
   3  -1   7        0.49        0.89      1.57 o 
   4  -1   7     1176.59     1160.48     38.74 o 
   5  -1   7      137.02      154.24      8.17 o 
   6  -1   7       42.43       45.92      4.80 o 
   7  -1   7        5.68       10.01      5.31 o 
   8  -1   7       32.61       38.43      8.32 o 
  -9   0   7       36.45       36.02     11.34 o 
  -8   0   7       45.84       38.70     14.10 o 
  -7   0   7       58.26       57.90      4.94 o 
  -6   0   7      499.48      524.22     22.86 o 
  -5   0   7      210.53      230.49      8.76 o 
  -4   0   7     1311.11     1368.81     65.18 o 
  -3   0   7      335.81      373.89     11.86 o 
  -2   0   7     1257.30     1275.79     34.35 o 
  -1   0   7     1724.70     1760.92     46.39 o 
   0   0   7     2191.28     2074.50     54.16 o 
   1   0   7      926.66      824.73     28.78 o 
   2   0   7      198.16      175.99      6.59 o 
   3   0   7      559.98      597.62     21.29 o 
   4   0   7      282.09      325.20     12.11 o 
   5   0   7      984.79     1042.61     28.77 o 
   6   0   7       32.01       21.96      5.02 o 
   7   0   7       40.91       43.64      7.84 o 
   8   0   7        3.68        0.31      4.70 o 
   9   0   7      113.61      131.51     13.70 o 
  -9   1   7       41.79       50.56      6.52 o 
  -8   1   7        3.26        0.00      5.21 o 
  -7   1   7      185.59      201.29     10.93 o 
  -6   1   7      244.63      269.85     11.29 o 
  -5   1   7        1.35        0.00      1.46 o 
  -4   1   7      269.21      285.80     10.02 o 
  -3   1   7       27.32       17.03      2.41 o 
  -2   1   7      172.89      169.15      6.49 o 
  -1   1   7      943.16      925.97     25.43 o 
   0   1   7      152.08      142.05      5.65 o 
   1   1   7      539.76      497.37     29.58 o 
   2   1   7      618.25      586.91     20.83 o 
   3   1   7       12.42       11.85      1.92 o 
   4   1   7        1.85        3.91      1.67 o 
   5   1   7       93.64       86.38      4.55 o 
   6   1   7      173.07      176.61      9.10 o 
   7   1   7        7.60        8.85      4.87 o 
   8   1   7        5.80       11.99      5.98 o 
   9   1   7        2.74        0.10      5.11 o 
  -8   2   7       29.78       15.09      4.70 o 
  -7   2   7       57.71       48.23      5.69 o 
  -6   2   7        6.16        8.68      3.30 o 
  -5   2   7     2048.05     2057.01     54.74 o 
  -4   2   7      978.69      979.45     35.08 o 
  -3   2   7     2737.33     2595.37     67.62 o 
  -2   2   7      892.58      766.60     21.60 o 
  -1   2   7     1954.41     1713.03     80.25 o 
   0   2   7     1547.11     1351.84     64.79 o 
   1   2   7      340.91      330.89     10.42 o 
   2   2   7       23.96       32.02      2.57 o 
   3   2   7      340.10      341.46     10.75 o 
   4   2   7        5.54        3.74      2.23 o 
   5   2   7        3.58        4.55      1.76 o 
   6   2   7     1457.00     1441.36     47.84 o 
   7   2   7        9.29       12.40      5.21 o 
   8   2   7      124.96      103.43     10.95 o 
   9   2   7       11.81       12.11      6.37 o 
  -8   3   7       18.35       19.26      4.92 o 
  -7   3   7        0.91        0.00      3.50 o 
  -6   3   7       90.30       85.91      6.90 o 
  -5   3   7       54.00       54.14      4.20 o 
  -4   3   7      473.94      459.74     14.42 o 
  -3   3   7      228.93      226.46     10.21 o 
  -2   3   7      168.96      128.09      5.57 o 
  -1   3   7      144.17      118.70      5.19 o 
   0   3   7     1788.58     1662.90     43.79 o 
   1   3   7        4.71        4.69      1.56 o 
   2   3   7      695.77      736.82     25.22 o 
   3   3   7      706.49      696.96     19.67 o 
   4   3   7       17.96       21.27      2.24 o 
   5   3   7       21.69       37.35      3.97 o 
   6   3   7      170.51      151.97      8.34 o 
   7   3   7        1.93        4.56      3.03 o 
   8   3   7       81.65       63.54      8.78 o 
   9   3   7       36.07       51.50      8.78 o 
  10   3   7       18.14       20.43      7.41 o 
  -8   4   7      262.99      274.27     20.55 o 
  -7   4   7       41.80       33.78     11.48 o 
  -6   4   7      212.28      259.12     12.77 o 
  -5   4   7      208.46      195.65     10.34 o 
  -4   4   7      733.57      699.10     20.49 o 
  -3   4   7      393.17      403.58     12.85 o 
  -2   4   7      424.17      418.16     17.86 o 
  -1   4   7      599.57      595.96     17.25 o 
   0   4   7     2074.60     2106.84     54.93 o 
   1   4   7     1481.48     1464.68     52.90 o 
   2   4   7      275.04      284.61      9.26 o 
   3   4   7        0.79        4.57      1.56 o 
   4   4   7      123.78      131.26      7.50 o 
   5   4   7      528.64      491.67     18.61 o 
   6   4   7        0.63        2.35      2.33 o 
   7   4   7       84.33       82.61      6.40 o 
   8   4   7        6.80        2.53      2.90 o 
   9   4   7       66.01       67.13      9.34 o 
  10   4   7        1.19        1.13      5.40 o 
  -7   5   7      125.69      137.30     10.59 o 
  -6   5   7      107.84      133.54      9.04 o 
  -5   5   7      103.53       97.54      7.29 o 
  -4   5   7        0.35        0.73      2.58 o 
  -3   5   7        3.32        8.63      2.19 o 
  -2   5   7     1096.88     1116.85     32.77 o 
  -1   5   7      100.20       99.50      4.79 o 
   0   5   7      151.97      157.68      8.60 o 
   1   5   7     1319.93     1444.25     43.80 o 
   2   5   7        3.90        5.12      1.58 o 
   3   5   7       79.82       63.34      6.45 o 
   4   5   7      276.17      289.30     13.63 o 
   5   5   7      229.15      207.64      9.96 o 
   6   5   7       94.84       93.86     12.46 o 
   7   5   7       21.76       25.15      4.12 o 
   8   5   7       60.67       63.48      9.95 o 
   9   5   7       21.48       15.07      5.29 o 
  10   5   7      100.00       93.18     11.77 o 
  -7   6   7      145.71      149.87     11.42 o 
  -6   6   7       33.14       43.15      8.41 o 
  -5   6   7      145.61      143.00     12.82 o 
  -4   6   7        1.19        1.34      2.72 o 
  -3   6   7       37.00       38.57      4.47 o 
  -2   6   7      619.25      635.15     18.69 o 
  -1   6   7      650.24      655.97     19.01 o 
   0   6   7       14.71        9.36      2.02 o 
   1   6   7       64.38       80.04      4.22 o 
   2   6   7     2273.69     2221.14     97.14 o 
   3   6   7     1128.21     1134.15     53.36 o 
   4   6   7     1445.39     1411.25     37.73 o 
   5   6   7     1374.44     1379.45     46.26 o 
   6   6   7     1430.51     1464.32     49.03 o 
   7   6   7      288.96      296.59     13.47 o 
   8   6   7       12.99       23.99      7.32 o 
   9   6   7       20.84       38.71      5.41 o 
  10   6   7       66.29       62.40      9.96 o 
  -6   7   7       44.25       49.56      6.62 o 
  -5   7   7       10.16       15.77      4.45 o 
  -4   7   7      398.21      377.88     16.70 o 
  -3   7   7        0.40        2.76      2.68 o 
  -2   7   7      353.33      331.20     14.24 o 
  -1   7   7      128.48      105.60      5.23 o 
   0   7   7        9.67        5.33      3.16 o 
   1   7   7       41.20       36.23      3.05 o 
   2   7   7      248.07      220.43      8.01 o 
   3   7   7       31.78       42.40      3.10 o 
   4   7   7        0.52        1.73      2.08 o 
   5   7   7      114.31      124.94      7.59 o 
   6   7   7      397.56      347.35     14.88 o 
   7   7   7      197.76      200.80     10.49 o 
   8   7   7      114.27       94.28      7.51 o 
   9   7   7       23.41       33.30      5.75 o 
  10   7   7       35.84       28.86      9.65 o 
  -5   8   7        7.92        4.50      4.92 o 
  -4   8   7      153.08      154.09     10.32 o 
  -3   8   7       38.91       35.55     11.67 o 
  -2   8   7      663.75      702.89     26.20 o 
  -1   8   7      264.91      295.80     11.31 o 
   0   8   7      431.21      433.42     14.11 o 
   1   8   7      992.89      988.88     27.61 o 
   2   8   7      439.09      423.83     13.44 o 
   3   8   7      290.20      256.58     12.56 o 
   4   8   7        2.03        7.36      3.86 o 
   5   8   7      364.61      339.86     14.45 o 
   6   8   7      112.38      115.68     12.07 o 
   7   8   7      347.98      318.90     14.48 o 
   8   8   7       71.42       74.05      6.59 o 
   9   8   7        0.62        0.00      3.29 o 
  10   8   7       21.25       23.83      5.26 o 
  -5   9   7       25.77       29.85      5.84 o 
  -4   9   7       50.28       45.62      6.21 o 
  -3   9   7      438.84      435.90     26.20 o 
  -2   9   7        2.25        4.73      3.17 o 
  -1   9   7      699.29      679.28     25.40 o 
   0   9   7       53.67       52.32      5.00 o 
   1   9   7     1356.86     1186.66    194.71 o 
   2   9   7       23.68       31.96      4.43 o 
   3   9   7      201.39      199.38      8.22 o 
   4   9   7       54.80       52.14      5.17 o 
   5   9   7        3.38        0.00      2.28 o 
   6   9   7        0.87        0.41      2.79 o 
   7   9   7       62.40       51.48      8.65 o 
   8   9   7       94.28       94.61      7.51 o 
   9   9   7        1.56        0.00      3.40 o 
  10   9   7      113.10      132.15      9.89 o 
  -4  10   7       12.22        5.50      5.40 o 
  -3  10   7      111.27      121.59      9.00 o 
  -2  10   7      105.73       91.87      7.54 o 
  -1  10   7      132.99      126.54     14.88 o 
   0  10   7      523.93      565.21     17.72 o 
   1  10   7      323.26      335.40     11.74 o 
   2  10   7       87.61       86.28      7.68 o 
   3  10   7        4.42        1.95      2.10 o 
   4  10   7       53.27       54.24      5.52 o 
   5  10   7      365.15      357.34     15.53 o 
   6  10   7        2.97        2.73      4.21 o 
   7  10   7        0.56        0.96      3.14 o 
   8  10   7       12.68        9.96      4.07 o 
   9  10   7        8.35        8.90      4.12 o 
  -3  11   7       19.29       15.68      5.09 o 
  -2  11   7      184.55      193.50     11.29 o 
  -1  11   7       16.05       13.43      4.36 o 
   0  11   7      207.06      210.69     11.47 o 
   1  11   7      176.60      194.57      8.56 o 
   2  11   7      832.17      860.76     25.26 o 
   3  11   7      306.31      329.12     14.79 o 
   4  11   7        5.71        7.20      3.33 o 
   5  11   7       32.07       42.72      5.60 o 
   6  11   7        1.33        0.00      2.83 o 
   7  11   7      167.05      191.49     21.87 o 
   8  11   7       31.31       30.24      5.28 o 
   9  11   7       71.83       70.25      7.24 o 
  -2  12   7        4.36        0.01      5.23 o 
  -1  12   7        4.23        1.54      3.78 o 
   0  12   7      200.99      179.71     10.67 o 
   1  12   7        0.37        1.04      2.93 o 
   2  12   7        1.88        3.55      2.38 o 
   3  12   7      160.34      169.43     10.11 o 
   4  12   7        9.76       18.76      5.03 o 
   5  12   7       46.15       47.39      5.78 o 
   6  12   7       32.33       25.94      4.87 o 
   7  12   7       10.80        3.99      3.85 o 
   8  12   7       10.26        5.18      4.50 o 
   0  13   7       22.55       11.88      5.51 o 
   1  13   7        0.12        0.88      3.51 o 
   2  13   7        0.17        0.00      2.70 o 
   3  13   7        6.41        6.60      3.65 o 
   4  13   7      125.31      151.58      9.94 o 
   5  13   7        4.34       12.24      4.38 o 
   6  13   7      281.90      331.76     15.86 o 
   7  13   7       23.09       22.31      5.10 o 
   2  14   7        0.27        2.41      5.57 o 
   3  14   7        5.37        3.52      5.74 o 
   4  14   7       16.06       10.90      5.29 o 
   5  14   7        8.95        4.94      6.25 o 
  -4  -9   8       40.22       43.24      6.57 o 
  -3  -9   8        7.93        7.08      4.40 o 
  -2  -9   8        3.65        6.22      4.60 o 
  -1  -9   8       51.12       50.27     10.32 o 
  -6  -8   8        3.30        1.68      3.91 o 
  -5  -8   8       23.60       18.81      6.40 o 
  -4  -8   8       35.37       31.45      5.71 o 
  -3  -8   8       26.12       19.58      5.28 o 
  -2  -8   8       73.36       74.55      7.58 o 
  -1  -8   8        0.06        0.00      3.97 o 
   0  -8   8        4.49        6.68      5.96 o 
   1  -8   8      148.05      140.44     15.46 o 
  -7  -7   8       20.49       14.22      4.75 o 
  -6  -7   8        0.24        0.00      5.31 o 
  -5  -7   8       51.11       60.04      6.79 o 
  -4  -7   8      125.82      116.31      8.88 o 
  -3  -7   8      679.82      627.21     51.84 o 
  -2  -7   8        0.39        0.71      3.49 o 
  -1  -7   8      245.75      232.97     12.66 o 
   0  -7   8        3.79        3.35      3.77 o 
   1  -7   8      243.05      244.04     19.18 o 
   2  -7   8       44.43       57.60     10.57 o 
   3  -7   8       16.92       22.65      8.54 o 
  -8  -6   8        0.10        4.70      6.10 o 
  -7  -6   8       83.28       99.85      8.46 o 
  -6  -6   8        1.24        1.61      3.54 o 
  -5  -6   8      117.28      144.06     12.94 o 
  -4  -6   8      384.80      367.34     16.73 o 
  -3  -6   8       13.72       16.75      4.27 o 
  -2  -6   8      830.77      870.22     32.73 o 
  -1  -6   8        8.45        6.04      3.75 o 
   0  -6   8       15.24       15.79      5.37 o 
   1  -6   8       12.46        9.67      6.15 o 
   2  -6   8       24.13       19.78      6.95 o 
   3  -6   8       13.56       11.80      6.71 o 
   4  -6   8        0.29        1.50      6.34 o 
  -8  -5   8       13.55       21.20      7.96 o 
  -7  -5   8       32.15       37.86     15.26 o 
  -6  -5   8       25.02       30.70      5.26 o 
  -5  -5   8      159.87      162.40     10.04 o 
  -4  -5   8      195.01      164.14      9.92 o 
  -3  -5   8      322.24      331.97     15.15 o 
  -2  -5   8      499.88      488.27     19.97 o 
  -1  -5   8       26.22       25.10      4.41 o 
   0  -5   8      166.05      167.21      9.87 o 
   1  -5   8        1.86        4.07      3.26 o 
   2  -5   8      303.55      249.49     18.24 o 
   3  -5   8       33.20       53.55      9.05 o 
   4  -5   8        3.10        3.59      5.84 o 
   5  -5   8        2.82        0.00      5.67 o 
  -8  -4   8      102.33      102.08      8.46 o 
  -7  -4   8       28.75       23.02      6.87 o 
  -6  -4   8      146.54      150.73      9.68 o 
  -5  -4   8       21.09       21.02      4.58 o 
  -4  -4   8      932.16      948.92     34.35 o 
  -3  -4   8     1345.85     1360.50     46.79 o 
  -2  -4   8      970.55      929.21     33.41 o 
  -1  -4   8       32.93       27.14      4.55 o 
   0  -4   8       49.43       54.23      7.39 o 
   1  -4   8      335.91      344.48     14.99 o 
   2  -4   8       15.84       13.83      4.40 o 
   3  -4   8      199.51      162.22     13.65 o 
   4  -4   8       68.60       56.78      8.61 o 
   5  -4   8        2.37        0.00      4.92 o 
   6  -4   8       17.75        3.16      5.91 o 
  -8  -3   8      215.51      216.90     12.84 o 
  -7  -3   8      316.40      315.08     27.55 o 
  -6  -3   8        0.23        0.00      3.48 o 
  -5  -3   8       60.61       64.91      7.28 o 
  -4  -3   8        0.76        0.06      2.82 o 
  -3  -3   8      536.63      501.63     20.08 o 
  -2  -3   8       53.94       65.43      5.81 o 
  -1  -3   8       75.43       75.96     11.34 o 
   0  -3   8      198.93      169.65      9.26 o 
   1  -3   8       63.70       73.97      6.00 o 
   2  -3   8      154.73      134.28      7.97 o 
   3  -3   8       60.66       37.62      5.16 o 
   4  -3   8       11.99        4.15      4.27 o 
   5  -3   8        4.23        3.69      3.10 o 
   6  -3   8        0.35        2.17      3.64 o 
   7  -3   8       28.12       21.25      7.28 o 
  -8  -2   8      250.41      287.92     15.01 o 
  -7  -2   8      994.63     1127.69     40.54 o 
  -6  -2   8       62.34       65.67      6.63 o 
  -5  -2   8        4.78        3.06      4.38 o 
  -4  -2   8        4.44        9.94      3.59 o 
  -3  -2   8       40.38       43.06      4.92 o 
  -2  -2   8      119.70      126.50      7.80 o 
  -1  -2   8       91.64       89.44      8.32 o 
   0  -2   8      101.03      100.93      6.77 o 
   1  -2   8       49.16       51.12      3.55 o 
   2  -2   8     1600.94     1577.72     42.31 o 
   3  -2   8      514.76      510.75     15.62 o 
   4  -2   8      651.46      708.68     25.70 o 
   5  -2   8       37.24       30.20      4.29 o 
   6  -2   8      164.97      180.20     10.15 o 
   7  -2   8        1.72        1.37      4.87 o 
  -8  -1   8      159.39      122.04     30.18 o 
  -7  -1   8       54.04       64.04     14.55 o 
  -6  -1   8      389.65      404.26     17.64 o 
  -5  -1   8       35.20       39.25      3.66 o 
  -4  -1   8       43.48       47.30      5.20 o 
  -3  -1   8      443.34      485.75     15.00 o 
  -2  -1   8        3.20        7.48      2.56 o 
  -1  -1   8      407.75      357.79     11.49 o 
   0  -1   8      642.36      648.96     18.84 o 
   1  -1   8        0.54        2.63      1.68 o 
   2  -1   8       64.91       68.92      4.11 o 
   3  -1   8      434.48      409.29     13.02 o 
   4  -1   8      174.22      171.66      7.12 o 
   5  -1   8      134.03      147.40     17.69 o 
   6  -1   8        4.07        8.75      3.34 o 
   7  -1   8      159.82      199.53     15.94 o 
   8  -1   8        7.44        5.89      6.01 o 
  -8   0   8      222.29      269.37     13.73 o 
  -7   0   8       82.41       90.78      7.13 o 
  -6   0   8      799.80      827.18     24.49 o 
  -5   0   8      387.11      413.47     18.81 o 
  -4   0   8      191.11      196.10      7.91 o 
  -3   0   8      563.09      543.41     16.47 o 
  -2   0   8      905.41      958.39     26.75 o 
  -1   0   8      450.26      450.03     13.83 o 
   0   0   8       45.26       45.14      3.20 o 
   1   0   8      548.36      544.18     16.13 o 
   2   0   8      191.22      188.04      7.18 o 
   3   0   8     1773.27     1760.30     46.71 o 
   4   0   8       55.27       55.42      6.77 o 
   5   0   8      171.01      200.50     10.80 o 
   6   0   8      188.08      195.82     14.62 o 
   7   0   8       79.24       87.92     10.13 o 
   8   0   8       54.03       52.71      9.24 o 
  -8   1   8       73.79       61.39      6.75 o 
  -7   1   8        7.31        9.47      3.94 o 
  -6   1   8       77.12       81.66      7.20 o 
  -5   1   8       28.27       32.37      3.56 o 
  -4   1   8       19.82       16.10      3.11 o 
  -3   1   8     1023.21     1125.57     31.11 o 
  -2   1   8       84.66       93.15      4.80 o 
  -1   1   8      911.61      941.32     26.17 o 
   0   1   8      153.05      126.65      5.50 o 
   1   1   8       10.35       21.13      3.62 o 
   2   1   8      862.01      923.49     49.30 o 
   3   1   8      143.95      154.41      6.34 o 
   4   1   8      119.68      140.43      6.10 o 
   5   1   8      260.16      244.49      8.90 o 
   6   1   8      256.07      286.68     12.75 o 
   7   1   8       42.88       45.11      7.57 o 
   8   1   8      224.68      240.95     18.28 o 
   9   1   8        0.26        0.00      5.40 o 
  -8   2   8        8.84        0.85      3.72 o 
  -7   2   8       16.41        4.92      3.82 o 
  -6   2   8      115.90      123.29      6.69 o 
  -5   2   8       39.35       47.26      7.47 o 
  -4   2   8      109.65      121.59      6.07 o 
  -3   2   8     1576.79     1600.25     43.00 o 
  -2   2   8     2484.98     2442.71    134.78 o 
  -1   2   8     1682.02     1609.49     42.88 o 
   0   2   8     2360.61     2040.64    107.17 o 
   1   2   8       81.66      127.76      5.54 o 
   2   2   8     1246.68     1243.99     36.05 o 
   3   2   8        7.63        8.57      1.85 o 
   4   2   8      137.03      133.08      5.75 o 
   5   2   8      171.47      171.86      6.90 o 
   6   2   8       19.18       25.22      4.02 o 
   7   2   8       20.99       14.01      5.19 o 
   8   2   8      197.81      187.83     15.20 o 
   9   2   8      292.39      303.95     22.10 o 
  -8   3   8        8.77        4.04      4.34 o 
  -7   3   8        2.48        1.67      3.59 o 
  -6   3   8       52.19       51.03      5.75 o 
  -5   3   8      348.38      330.56     11.83 o 
  -4   3   8      193.61      207.16     10.47 o 
  -3   3   8       12.64       10.53      2.37 o 
  -2   3   8     1259.75     1233.07     33.68 o 
  -1   3   8     1475.29     1368.94     36.85 o 
   0   3   8      398.54      350.10     12.50 o 
   1   3   8      361.78      310.04     10.20 o 
   2   3   8        5.32        1.54      1.90 o 
   3   3   8      155.05      159.80      6.36 o 
   4   3   8       66.66       71.50      4.08 o 
   5   3   8       25.22       30.87      3.89 o 
   6   3   8      397.58      369.27     15.37 o 
   7   3   8       19.12       22.40      7.55 o 
   8   3   8        5.10        0.05      4.75 o 
   9   3   8       65.31       65.54      9.91 o 
  -7   4   8      107.06      112.13      8.77 o 
  -6   4   8      100.45       92.28      7.38 o 
  -5   4   8      479.96      445.36     18.47 o 
  -4   4   8       29.45       29.29      5.44 o 
  -3   4   8      874.74      890.59     32.44 o 
  -2   4   8       57.63       60.48      3.95 o 
  -1   4   8     2529.10     2364.15     61.81 o 
   0   4   8      264.34      255.50      8.84 o 
   1   4   8     1123.22     1047.01     31.89 o 
   2   4   8      254.33      247.64      8.63 o 
   3   4   8     1742.10     1804.87     47.67 o 
   4   4   8      280.75      291.08      9.80 o 
   5   4   8      948.74      856.96     43.82 o 
   6   4   8        0.31        0.36      2.35 o 
   7   4   8       51.89       54.14      5.43 o 
   8   4   8      149.76      162.23      9.58 o 
   9   4   8        1.78        3.21      5.43 o 
  10   4   8       32.17       39.46      9.48 o 
  -7   5   8      226.46      271.15     14.36 o 
  -6   5   8      202.78      215.50     11.90 o 
  -5   5   8      414.39      436.92     19.95 o 
  -4   5   8      252.07      267.26     12.72 o 
  -3   5   8        8.49        8.86      2.38 o 
  -2   5   8      341.77      317.45     25.87 o 
  -1   5   8       15.51       18.40      2.52 o 
   0   5   8      163.28      164.05     11.18 o 
   1   5   8      220.97      254.61      8.86 o 
   2   5   8        3.49        3.00      1.60 o 
   3   5   8       10.31       11.25      2.10 o 
   4   5   8      614.54      601.39     17.70 o 
   5   5   8      127.12      117.52      7.29 o 
   6   5   8      181.29      174.69      9.39 o 
   7   5   8        5.93        6.89      3.16 o 
   8   5   8       14.18       15.62      4.06 o 
   9   5   8       22.31       18.53      6.61 o 
  10   5   8        1.26        2.03      5.62 o 
  -6   6   8      216.19      225.16     12.72 o 
  -5   6   8      114.57      119.79      8.71 o 
  -4   6   8       78.61       69.57      6.45 o 
  -3   6   8      223.63      219.62     11.67 o 
  -2   6   8      165.08      165.51     15.42 o 
  -1   6   8      409.05      389.06     32.79 o 
   0   6   8       40.95       38.89      3.22 o 
   1   6   8      816.55      745.54     21.37 o 
   2   6   8      189.10      193.71      7.42 o 
   3   6   8      291.07      296.99     11.74 o 
   4   6   8      516.42      484.20     18.72 o 
   5   6   8     1268.23     1186.36     53.18 o 
   6   6   8       48.75       48.73      5.16 o 
   7   6   8      780.80      768.59     28.36 o 
   8   6   8       13.64       20.78      4.40 o 
   9   6   8      115.82      127.66     11.75 o 
  10   6   8        0.57        0.00      4.94 o 
  -6   7   8      205.80      226.25     13.24 o 
  -5   7   8      260.64      264.02     13.66 o 
  -4   7   8       61.36       57.01      6.98 o 
  -3   7   8       57.08       49.05     10.30 o 
  -2   7   8       14.05       15.47      2.76 o 
  -1   7   8       51.29       42.80      3.65 o 
   0   7   8       49.74       49.72      3.80 o 
   1   7   8      134.77      152.08      6.48 o 
   2   7   8      456.76      458.78     14.27 o 
   3   7   8      681.02      691.78     20.08 o 
   4   7   8      193.92      173.67      9.07 o 
   5   7   8      491.56      437.44     37.82 o 
   6   7   8      128.84      134.88      8.45 o 
   7   7   8      136.43      124.58     14.32 o 
   8   7   8      288.92      307.45     14.69 o 
   9   7   8      117.35      114.93      8.62 o 
  10   7   8       78.05       82.08      7.83 o 
  -5   8   8       52.55       46.34      6.49 o 
  -4   8   8       12.63        8.22      3.74 o 
  -3   8   8      435.84      450.05     19.05 o 
  -2   8   8       53.61       40.46      5.11 o 
  -1   8   8      725.67      710.07     21.19 o 
   0   8   8        2.38        3.08      1.74 o 
   1   8   8      374.52      376.75     12.49 o 
   2   8   8      195.57      177.81     15.79 o 
   3   8   8       72.52       52.03      3.74 o 
   4   8   8      138.74      123.57     11.05 o 
   5   8   8       64.63       39.88      4.74 o 
   6   8   8       30.05       26.55      5.58 o 
   7   8   8       11.85        5.84      3.40 o 
   8   8   8       23.96       34.07      5.25 o 
   9   8   8        8.55        6.02      4.12 o 
  10   8   8       94.67       98.23      8.42 o 
  -4   9   8       12.14        6.84      4.27 o 
  -3   9   8        0.44        0.97      5.43 o 
  -2   9   8      192.08      223.35     11.79 o 
  -1   9   8      252.43      268.79     18.43 o 
   0   9   8     1060.04     1070.40     30.26 o 
   1   9   8      487.44      499.99     15.85 o 
   2   9   8      490.27      472.13     15.08 o 
   3   9   8      312.23      339.71     11.67 o 
   4   9   8      680.03      709.39     26.41 o 
   5   9   8      192.09      161.80      9.18 o 
   6   9   8      157.57      137.38      8.63 o 
   7   9   8        5.21        5.87      3.32 o 
   8   9   8        8.08        8.98      3.92 o 
   9   9   8       94.37       95.24      8.17 o 
  -4  10   8       12.22       17.02      5.24 o 
  -3  10   8       65.31       59.64      6.81 o 
  -2  10   8       51.19       46.27      7.39 o 
  -1  10   8       20.96       27.00      4.82 o 
   0  10   8      282.73      287.37     15.25 o 
   1  10   8       32.38       20.50      6.66 o 
   2  10   8      107.19       96.77      5.62 o 
   3  10   8        9.42        9.27      4.84 o 
   4  10   8       13.71       15.38      4.28 o 
   5  10   8        0.79        0.00      2.81 o 
   6  10   8       37.38       31.66      4.73 o 
   7  10   8        4.42        3.65      3.64 o 
   8  10   8       35.23       40.68      6.10 o 
   9  10   8       99.44      101.99      8.70 o 
  -2  11   8       62.75       79.07      7.80 o 
  -1  11   8      511.06      593.99     33.94 o 
   0  11   8      173.64      187.98     15.27 o 
   1  11   8      738.00      781.14     23.55 o 
   2  11   8       88.16       93.02      5.79 o 
   3  11   8      463.37      436.02     29.01 o 
   4  11   8       45.08       41.97      7.73 o 
   5  11   8      158.93      156.29     15.20 o 
   6  11   8       18.48       17.18      4.31 o 
   7  11   8        8.56        2.79      4.12 o 
   8  11   8        0.18        3.65      3.67 o 
   9  11   8        6.10        5.39      4.34 o 
  -1  12   8       12.20       11.31      5.84 o 
   0  12   8       38.63       36.13      7.84 o 
   1  12   8        0.67        0.02      4.61 o 
   2  12   8       22.23       25.41      4.79 o 
   3  12   8       22.05       22.18      4.71 o 
   4  12   8      108.10      117.55      8.62 o 
   5  12   8       15.13       11.44      4.78 o 
   6  12   8      129.31      129.60      9.07 o 
   7  12   8       24.81       22.87      5.13 o 
   8  12   8       30.94       33.57      5.61 o 
   0  13   8       89.07      102.91     11.75 o 
   1  13   8        6.95        0.38      3.63 o 
   2  13   8       11.93        8.56      5.72 o 
   3  13   8       12.88        4.70      3.93 o 
   4  13   8       35.12       35.15      7.07 o 
   5  13   8       75.29       68.41      6.87 o 
   6  13   8       60.19       59.59      6.78 o 
   7  13   8       82.76       86.68      8.80 o 
   3  14   8       69.29       65.83     10.13 o 
   4  14   8       13.67       16.45      5.04 o 
   5  14   8       18.54       21.84      5.29 o 
  -4  -8   9       31.88       24.91      5.69 o 
  -3  -8   9        0.12        0.00      6.60 o 
  -2  -8   9       13.05       18.32      5.35 o 
  -1  -8   9       49.10       47.65      6.81 o 
   0  -8   9        5.49        0.00      5.48 o 
  -6  -7   9       20.71        9.60      4.80 o 
  -5  -7   9       72.51       66.35      7.35 o 
  -4  -7   9        1.57        5.01      4.04 o 
  -3  -7   9        9.23        6.91      4.43 o 
  -2  -7   9       50.33       57.99      6.85 o 
  -1  -7   9       16.14        5.87      4.21 o 
   0  -7   9      308.10      320.89     23.20 o 
   1  -7   9       63.71       61.87     10.59 o 
   2  -7   9       73.87       67.61     11.55 o 
  -7  -6   9        8.49        7.49      4.57 o 
  -6  -6   9      103.87       98.29     10.20 o 
  -5  -6   9       85.13       70.10      7.36 o 
  -4  -6   9      441.26      430.64     19.22 o 
  -3  -6   9       15.04       18.50      6.43 o 
  -2  -6   9      298.67      311.22     15.40 o 
  -1  -6   9      228.98      244.21     13.14 o 
   0  -6   9      313.08      325.40     15.62 o 
   1  -6   9        1.80       14.74      6.90 o 
   2  -6   9        1.23        0.00      5.38 o 
   3  -6   9        3.11        2.65      6.01 o 
  -7  -5   9      212.59      229.84     13.40 o 
  -6  -5   9       30.89       34.56      7.22 o 
  -5  -5   9       38.65       34.06      5.68 o 
  -4  -5   9      103.66      104.94     10.44 o 
  -3  -5   9        6.98        7.50      3.81 o 
  -2  -5   9       79.20       71.14      6.86 o 
  -1  -5   9      468.57      452.74     19.41 o 
   0  -5   9       33.35       38.95      5.52 o 
   1  -5   9      132.86      151.06      9.58 o 
   2  -5   9       58.90       66.31     10.03 o 
   3  -5   9        0.62        1.83      5.04 o 
   4  -5   9        1.37        1.01      5.43 o 
  -8  -4   9       15.07       12.84      5.28 o 
  -7  -4   9       58.05       58.07      7.10 o 
  -6  -4   9        2.09        6.15      3.85 o 
  -5  -4   9      204.72      209.15     12.01 o 
  -4  -4   9       17.21       20.18      4.71 o 
  -3  -4   9      290.58      284.56     14.03 o 
  -2  -4   9      215.38      208.85     11.34 o 
  -1  -4   9      853.34      833.76     30.86 o 
   0  -4   9      682.43      711.50     26.98 o 
   1  -4   9      453.43      489.56     20.11 o 
   2  -4   9        2.81        0.00      3.15 o 
   3  -4   9        1.74        4.51      5.14 o 
   4  -4   9      136.79      142.05     13.97 o 
   5  -4   9       13.42       12.42      6.87 o 
  -8  -3   9        5.05        0.00      4.49 o 
  -7  -3   9      131.14      112.95     12.46 o 
  -6  -3   9       90.67       96.63      8.06 o 
  -5  -3   9      653.77      672.84     26.39 o 
  -4  -3   9       37.69       32.85      4.96 o 
  -3  -3   9        5.14        5.65      3.41 o 
  -2  -3   9       21.78       15.37      4.20 o 
  -1  -3   9        6.41        6.21      3.26 o 
   0  -3   9      604.55      564.16     22.10 o 
   1  -3   9        8.71        7.49      5.44 o 
   2  -3   9        0.68        3.40      3.80 o 
   3  -3   9       89.44       91.61     10.30 o 
   4  -3   9       78.67       78.54     10.01 o 
   5  -3   9       15.67        2.39      5.16 o 
   6  -3   9       46.41       44.89      8.66 o 
  -8  -2   9      222.01      224.69     20.78 o 
  -7  -2   9        1.58        1.49      4.41 o 
  -6  -2   9      955.36      923.44     34.39 o 
  -5  -2   9      150.26      134.31     14.76 o 
  -4  -2   9      735.70      681.67     26.23 o 
  -3  -2   9       32.28       36.85      6.48 o 
  -2  -2   9       31.12       34.32      4.54 o 
  -1  -2   9        2.35        1.07      2.61 o 
   0  -2   9       87.52       96.01      6.94 o 
   1  -2   9      300.83      290.65     13.16 o 
   2  -2   9        5.31        2.48      4.05 o 
   3  -2   9      226.55      199.29     10.36 o 
   4  -2   9       14.38       16.11      5.52 o 
   5  -2   9      459.98      448.53     18.52 o 
   6  -2   9       52.10       26.52     20.93 o 
   7  -2   9       43.24       54.47      9.34 o 
  -8  -1   9      166.92      179.57     18.63 o 
  -7  -1   9       64.57       60.67      7.18 o 
  -6  -1   9      122.88      143.27     26.05 o 
  -5  -1   9      349.68      317.82     27.62 o 
  -4  -1   9       29.68       31.64      4.98 o 
  -3  -1   9        6.35        5.78      3.31 o 
  -2  -1   9      993.29      979.58     34.73 o 
  -1  -1   9      214.84      216.98     10.76 o 
   0  -1   9      117.32      117.14      7.50 o 
   1  -1   9        5.62        7.65      2.10 o 
   2  -1   9       29.02       29.73      3.07 o 
   3  -1   9       69.83       67.67      4.42 o 
   4  -1   9        5.47        0.72      2.17 o 
   6  -1   9      156.59      140.31     12.76 o 
   7  -1   9       62.61       64.91      9.41 o 
  -8   0   9       27.10        8.68      7.14 o 
  -7   0   9      311.06      320.35     18.54 o 
  -6   0   9       40.72       31.91      6.74 o 
  -5   0   9      851.72      797.10     23.74 o 
  -4   0   9      495.23      457.27     14.91 o 
  -3   0   9     1067.05     1012.15     34.28 o 
  -2   0   9        1.37        0.43      1.74 o 
  -1   0   9       98.38       98.51      5.02 o 
   0   0   9      298.80      279.78      9.70 o 
   1   0   9       29.92       34.20      3.11 o 
   2   0   9      564.78      548.11     16.60 o 
   3   0   9       22.98       30.66      4.35 o 
   4   0   9      563.46      557.14     20.94 o 
   5   0   9        1.19        0.84      2.03 o 
   6   0   9      455.61      468.83     26.99 o 
   7   0   9       16.82       18.38      6.80 o 
   8   0   9       67.27       73.02     10.88 o 
  -8   1   9        1.85        0.00      3.75 o 
  -7   1   9       50.45       71.94      6.86 o 
  -6   1   9       33.11       35.21      4.15 o 
  -5   1   9       17.74       13.96      4.34 o 
  -4   1   9      194.58      187.51      8.01 o 
  -3   1   9       16.54       29.03      3.12 o 
  -2   1   9       53.55       65.52      4.20 o 
  -1   1   9       57.15       87.36      5.85 o 
   0   1   9      479.06      495.55     19.82 o 
   1   1   9      292.47      306.92     10.34 o 
   2   1   9      430.86      446.46     13.98 o 
   3   1   9        0.42        1.29      1.56 o 
   4   1   9       51.63       62.83      4.18 o 
   5   1   9      243.67      266.39      9.90 o 
   6   1   9       21.96       29.16      6.51 o 
   7   1   9       13.95        7.43      5.35 o 
   8   1   9       18.03       16.19      6.68 o 
  -7   2   9       27.85       35.26      5.48 o 
  -6   2   9       15.43       23.06      3.76 o 
  -5   2   9       32.08       37.46      4.04 o 
  -4   2   9       53.67       51.90      4.21 o 
  -3   2   9       58.68       67.41      6.11 o 
  -2   2   9      444.38      468.57     14.76 o 
  -1   2   9      476.60      441.93     13.94 o 
   0   2   9     1554.85     1501.97     40.48 o 
   1   2   9     1844.15     1742.95     46.42 o 
   2   2   9      403.08      420.21     21.40 o 
   3   2   9        8.61        6.15      2.11 o 
   4   2   9        0.28        0.67      1.68 o 
   5   2   9      793.20      872.32     36.25 o 
   6   2   9       95.92      118.81      7.59 o 
   7   2   9       31.93       32.27      7.19 o 
   8   2   9        0.47        0.00      3.98 o 
   9   2   9        1.06       10.64      6.54 o 
  -7   3   9       25.69       14.85      4.48 o 
  -6   3   9       41.77       43.70      5.71 o 
  -5   3   9        6.14        4.16      2.90 o 
  -4   3   9       10.63       10.86      2.76 o 
  -3   3   9      203.63      216.59      8.59 o 
  -2   3   9       33.91       48.84      3.77 o 
  -1   3   9     1028.60      970.58     27.23 o 
   0   3   9       98.94       77.87      4.53 o 
   1   3   9     4297.98     4062.40    120.26 o 
   2   3   9       21.42       17.85      2.44 o 
   3   3   9       43.68       47.79      3.50 o 
   4   3   9      276.34      242.70      8.84 o 
   5   3   9        1.85        1.72      2.53 o 
   6   3   9        7.52        9.46      3.18 o 
   7   3   9      181.62      145.82      8.95 o 
   8   3   9       21.85       24.03      7.16 o 
   9   3   9        1.97        0.00      5.28 o 
  -7   4   9       19.75       20.95      5.35 o 
  -6   4   9        2.77        1.90      5.42 o 
  -5   4   9       15.49       17.26      4.40 o 
  -4   4   9        9.61       15.21      4.36 o 
  -3   4   9       76.49       86.52      5.12 o 
  -2   4   9      215.08      214.81      8.47 o 
  -1   4   9        2.69        0.35      2.48 o 
   0   4   9     1058.44     1037.96     28.90 o 
   1   4   9      419.58      403.66     12.88 o 
   2   4   9     2465.58     2411.65     63.19 o 
   3   4   9      462.38      470.21     14.54 o 
   4   4   9       55.30       56.60      4.90 o 
   5   4   9       26.04       18.52      3.51 o 
   6   4   9       11.99       16.37      4.41 o 
   7   4   9       59.55       57.91      5.78 o 
   8   4   9        0.91        3.82      3.22 o 
   9   4   9        6.79        4.12      6.08 o 
  -6   5   9      227.69      227.26     21.54 o 
  -5   5   9      174.47      176.74     10.36 o 
  -4   5   9      864.10      851.72     31.05 o 
  -3   5   9      367.06      358.66     12.43 o 
  -2   5   9      800.56      764.53     22.42 o 
  -1   5   9        3.06        0.44      1.77 o 
   0   5   9      499.87      460.69     14.44 o 
   1   5   9        7.37        4.68      1.98 o 
   2   5   9      842.75      799.21     22.89 o 
   3   5   9      419.82      409.36     13.09 o 
   4   5   9      251.71      240.38     10.63 o 
   5   5   9       72.26       69.56      6.46 o 
   6   5   9      362.92      331.67     14.61 o 
   7   5   9      210.54      206.22     11.14 o 
   8   5   9        0.16        0.00      3.07 o 
   9   5   9       34.16       34.95      8.20 o 
  -6   6   9      150.91      147.97     10.31 o 
  -5   6   9      151.54      189.75     11.29 o 
  -4   6   9      322.16      346.15     15.79 o 
  -3   6   9      375.45      373.68     12.93 o 
  -2   6   9      155.13      161.04      7.23 o 
  -1   6   9       14.52        9.11      2.50 o 
   0   6   9     1845.21     1892.78     50.39 o 
   1   6   9        5.88        9.40      2.28 o 
   2   6   9      786.58      770.36     22.27 o 
   3   6   9        0.50        0.26      1.70 o 
   4   6   9      246.96      246.44     11.62 o 
   5   6   9      407.69      386.63     36.60 o 
   6   6   9        0.44        2.31      2.75 o 
   7   6   9      365.64      360.71     16.09 o 
   8   6   9       39.06       51.57      6.05 o 
   9   6   9       25.79       33.74      6.43 o 
  -5   7   9      225.44      240.09     13.37 o 
  -4   7   9      366.64      368.17     16.82 o 
  -3   7   9      682.78      704.01     26.79 o 
  -2   7   9      213.60      206.95      8.55 o 
  -1   7   9       81.05       75.29      6.03 o 
   0   7   9      152.72      159.41      6.96 o 
   1   7   9      290.13      283.93     10.18 o 
   2   7   9       58.19       46.29      3.63 o 
   3   7   9       61.56       46.75      3.60 o 
   4   7   9      113.82       93.53      6.66 o 
   5   7   9      125.39       94.95      7.02 o 
   6   7   9      605.79      580.78     22.80 o 
   7   7   9       56.13       52.73      5.84 o 
   8   7   9      252.69      280.98     13.96 o 
   9   7   9        0.13        0.00      3.66 o 
  -5   8   9       22.26       22.27      5.24 o 
  -4   8   9        0.24        1.04      5.86 o 
  -3   8   9       98.02       88.56      7.61 o 
  -2   8   9      327.98      344.75     15.47 o 
  -1   8   9        7.39        8.51      2.64 o 
   0   8   9      211.13      206.98      8.43 o 
   1   8   9       10.08        4.95      2.29 o 
   2   8   9      100.62       99.79      5.50 o 
   3   8   9       26.65       14.51      2.60 o 
   4   8   9        7.32        7.28      3.96 o 
   5   8   9       61.33       57.90      5.65 o 
   6   8   9      162.18      133.25     11.83 o 
   7   8   9      221.78      193.28     10.84 o 
   8   8   9       23.32       19.43      4.65 o 
   9   8   9       49.85       62.11      7.07 o 
  -4   9   9        0.38        3.74      3.91 o 
  -3   9   9        0.77        4.97      4.29 o 
  -2   9   9       87.31       88.50      7.35 o 
  -1   9   9       58.67       60.88      4.77 o 
   0   9   9      379.99      413.40     17.31 o 
   1   9   9      194.09      220.16      8.91 o 
   2   9   9      989.59     1004.76     36.93 o 
   3   9   9      821.94      842.24     30.71 o 
   4   9   9       30.39       27.75      8.13 o 
   5   9   9       14.87       20.78      4.31 o 
   6   9   9       26.02       23.57      9.08 o 
   7   9   9      149.88      144.14      9.46 o 
   8   9   9       16.18        8.17      3.92 o 
   9   9   9       70.16       73.56      7.60 o 
  -3  10   9       30.43       28.54      5.64 o 
  -2  10   9      114.82      133.43      9.38 o 
  -1  10   9       45.93       42.99      5.79 o 
   0  10   9       22.85       17.66      3.54 o 
   1  10   9      131.36      146.91      7.21 o 
   2  10   9      183.86      214.28      8.93 o 
   3  10   9      570.53      547.28     26.10 o 
   4  10   9        2.97        3.61      3.12 o 
   5  10   9       17.38       22.65      8.79 o 
   6  10   9        8.10        2.95      3.12 o 
   7  10   9        2.39        0.92      3.19 o 
   8  10   9        1.99        3.02      3.65 o 
   9  10   9        6.17        4.72      5.33 o 
  -2  11   9       14.17        9.18      4.33 o 
  -1  11   9       34.16       23.66      5.04 o 
   0  11   9      208.06      238.96     12.76 o 
   1  11   9      142.07      178.64     10.55 o 
   2  11   9      717.57      741.81     22.67 o 
   3  11   9      146.56      164.52     18.27 o 
   4  11   9      524.20      563.24     22.83 o 
   5  11   9        8.79       16.35      4.20 o 
   6  11   9      124.50      143.19     14.56 o 
   7  11   9        2.38        2.14      3.78 o 
   8  11   9       86.32       93.18     13.69 o 
  -1  12   9        2.84        5.44      4.06 o 
   0  12   9       15.28       17.09      4.59 o 
   1  12   9        4.05        0.00      7.89 o 
   2  12   9      125.27      139.11      9.37 o 
   3  12   9        0.78        0.00      3.34 o 
   4  12   9      174.19      148.54     16.63 o 
   5  12   9        2.87        1.62      3.37 o 
   6  12   9        1.34        1.54      3.77 o 
   7  12   9       48.92       43.05      6.18 o 
   8  12   9        1.03        1.60      3.81 o 
   1  13   9       12.97       15.09      4.61 o 
   2  13   9        8.91        2.63      5.57 o 
   3  13   9      103.83      114.49     13.68 o 
   4  13   9       13.22       18.75      4.99 o 
   5  13   9      103.67      117.36     13.46 o 
   6  13   9        2.43        0.00      3.85 o 
  -4  -7  10       37.98       27.82      6.06 o 
  -3  -7  10        9.05       21.05      5.42 o 
  -2  -7  10       45.34       34.43      6.20 o 
  -1  -7  10       19.44       24.57      7.32 o 
   0  -7  10        4.82        4.78      6.37 o 
  -5  -6  10        8.81        7.16      8.08 o 
  -4  -6  10       44.35       55.75      7.02 o 
  -3  -6  10      264.44      280.80     14.94 o 
  -2  -6  10      273.53      283.75     14.93 o 
  -1  -6  10       53.65       59.58      7.09 o 
   0  -6  10        4.93       14.06      4.89 o 
   1  -6  10      170.61      182.12     17.15 o 
   2  -6  10       22.12       13.99      7.04 o 
  -6  -5  10      131.45      134.54     10.17 o 
  -5  -5  10       15.78        4.16      5.09 o 
  -4  -5  10      229.61      229.16     19.66 o 
  -3  -5  10      205.48      187.03     11.35 o 
  -2  -5  10       85.00       73.73      7.19 o 
  -1  -5  10       34.26       44.05      6.05 o 
   0  -5  10       33.74       41.67      7.07 o 
   1  -5  10       16.64       23.98      5.18 o 
   2  -5  10       32.63       30.80      8.13 o 
   3  -5  10        5.17       13.32      6.87 o 
  -7  -4  10       17.95       12.05      5.26 o 
  -6  -4  10        0.16        0.00      3.97 o 
  -5  -4  10       16.62       14.10      4.80 o 
  -4  -4  10        1.00        3.24      3.78 o 
  -3  -4  10      185.54      173.20     10.76 o 
  -2  -4  10      118.18      141.78     12.93 o 
  -1  -4  10      516.80      519.09     21.53 o 
   0  -4  10      129.84      143.87      9.39 o 
   1  -4  10      136.25      154.49     10.01 o 
   2  -4  10      372.72      399.35     35.05 o 
   3  -4  10       67.76       87.68     11.39 o 
   4  -4  10       11.24       10.25      6.63 o 
  -7  -3  10        5.07        1.22      4.59 o 
  -6  -3  10       69.09       70.23      7.59 o 
  -5  -3  10        2.40        0.00      3.38 o 
  -4  -3  10      152.69      179.21     10.95 o 
  -3  -3  10        3.48        3.84      3.59 o 
  -2  -3  10      811.84      808.74     30.41 o 
  -1  -3  10       12.59       16.82      4.35 o 
   0  -3  10      147.80      151.40      9.68 o 
   1  -3  10        0.29        0.00      3.11 o 
   2  -3  10      139.11      141.40     11.57 o 
   3  -3  10      303.42      312.64     21.47 o 
   4  -3  10       12.23       13.92      6.05 o 
   5  -3  10        3.26        0.00      4.99 o 
  -7  -2  10      242.11      217.10     13.17 o 
  -6  -2  10      394.42      408.81     18.93 o 
  -5  -2  10      232.73      207.73     12.12 o 
  -4  -2  10       65.67       53.91      8.39 o 
  -3  -2  10      423.32      377.86     16.99 o 
  -2  -2  10       23.27       14.95      4.10 o 
  -1  -2  10      622.30      653.50     25.18 o 
   0  -2  10      304.92      290.14     13.87 o 
   1  -2  10       38.76       46.67      5.34 o 
   2  -2  10        5.22        3.43      4.98 o 
   3  -2  10      329.64      336.97     23.74 o 
   4  -2  10      260.97      245.56     18.09 o 
   5  -2  10        8.63        5.89      5.26 o 
  -7  -1  10      636.99      733.02     29.53 o 
  -6  -1  10      152.28      167.23     10.94 o 
  -5  -1  10      623.75      688.00     27.23 o 
  -4  -1  10        5.07        9.86      4.09 o 
  -3  -1  10      219.20      208.60     11.56 o 
  -2  -1  10        4.54        9.47      3.56 o 
  -1  -1  10       34.88       40.29      4.99 o 
   0  -1  10       55.85       61.34      5.94 o 
   1  -1  10      912.71      904.81     40.87 o 
   2  -1  10        2.71        3.29      3.10 o 
   3  -1  10        1.07        3.24      3.16 o 
   4  -1  10      202.34      172.13      7.67 o 
   5  -1  10        0.44        0.00      3.00 o 
   6  -1  10      113.02       85.27     10.01 o 
   7  -1  10        0.16        0.00      5.02 o 
  -7   0  10      165.93      184.16     35.66 o 
  -6   0  10      224.11      192.46     11.63 o 
  -5   0  10      237.02      257.52     17.56 o 
  -4   0  10      516.00      493.90     20.71 o 
  -3   0  10      105.54       84.02     11.29 o 
  -2   0  10      918.84      845.80     31.01 o 
  -1   0  10       41.05       38.88      3.50 o 
   0   0  10      144.19      134.42      6.20 o 
   1   0  10      107.19      128.94      6.18 o 
   2   0  10       17.41       11.71      3.42 o 
   3   0  10        0.47        0.65      1.97 o 
   4   0  10      168.87      148.79      6.97 o 
   5   0  10       59.47       49.40      6.98 o 
   6   0  10       33.63       34.37      7.12 o 
   7   0  10       24.61       33.79      8.01 o 
  -7   1  10        0.79        0.00      6.18 o 
  -6   1  10      191.58      197.57      9.09 o 
  -5   1  10       67.27       66.99      5.13 o 
  -4   1  10       27.70       30.99      3.87 o 
  -3   1  10       78.99       58.53      4.36 o 
  -2   1  10      161.21      155.86      7.01 o 
  -1   1  10      690.56      712.79     21.11 o 
   0   1  10       19.24       24.32      3.28 o 
   1   1  10      483.22      464.90     14.69 o 
   2   1  10        1.37        2.52      2.33 o 
   3   1  10      540.02      496.48     44.33 o 
   4   1  10        2.91        3.98      2.29 o 
   5   1  10      687.10      660.22     19.98 o 
   6   1  10        3.18        5.14      5.04 o 
   7   1  10      168.04      198.16     15.99 o 
   8   1  10       53.18       57.19      9.65 o 
  -7   2  10        6.07        0.00      3.83 o 
  -6   2  10        0.77        0.00      2.55 o 
  -5   2  10       42.15       43.66      5.16 o 
  -4   2  10      179.19      180.96     12.06 o 
  -3   2  10       36.36       34.68      4.40 o 
  -2   2  10        4.38        3.76      2.18 o 
  -1   2  10      553.76      578.48     17.79 o 
   0   2  10       81.90       91.72      5.11 o 
   1   2  10      452.71      424.63     17.04 o 
   2   2  10       70.57       62.03     10.72 o 
   3   2  10      513.20      546.10     16.85 o 
   4   2  10       32.71       31.26      3.31 o 
   5   2  10       20.77       13.15      4.45 o 
   6   2  10       47.68       43.92      7.77 o 
   7   2  10        1.03       10.64      5.77 o 
   8   2  10       90.52       91.49     11.17 o 
  -7   3  10       92.78      111.80      8.99 o 
  -6   3  10        7.03        6.33      5.37 o 
  -5   3  10        0.40        0.00      2.19 o 
  -4   3  10       65.10       58.72      6.83 o 
  -3   3  10       23.90       12.30      2.82 o 
  -2   3  10      178.17      181.14      7.78 o 
  -1   3  10      455.85      480.72     15.23 o 
   0   3  10     1547.67     1443.31     39.30 o 
   1   3  10       61.47       56.30      4.01 o 
   2   3  10     1618.45     1474.81     39.97 o 
   3   3  10      866.74      867.87     24.86 o 
   4   3  10     1512.95     1519.78     41.25 o 
   5   3  10       12.25       19.00      3.85 o 
   6   3  10       22.59       24.61      4.26 o 
   7   3  10        3.70        4.75      3.51 o 
   8   3  10        4.20        6.25      5.69 o 
  -6   4  10       18.53       15.70      4.80 o 
  -5   4  10       27.96       25.75      4.82 o 
  -4   4  10        8.15        4.27      2.85 o 
  -3   4  10      492.92      463.37     16.49 o 
  -2   4  10       17.55       23.16      3.87 o 
  -1   4  10       44.44       53.49      4.07 o 
   0   4  10       77.19       75.84      4.71 o 
   1   4  10        7.35        4.37      2.20 o 
   2   4  10        0.62        1.07      1.91 o 
   3   4  10      117.06      131.91      6.24 o 
   4   4  10      657.71      717.59     21.24 o 
   5   4  10      470.72      504.16     19.85 o 
   6   4  10       44.17       49.63      5.64 o 
   7   4  10       36.06       35.07      7.07 o 
   8   4  10        0.54        1.91      5.16 o 
   9   4  10       19.72       16.33      6.83 o 
  -6   5  10      211.18      218.44     12.63 o 
  -5   5  10      264.42      282.04     14.13 o 
  -4   5  10      215.39      223.16      9.57 o 
  -3   5  10      597.55      567.17     22.27 o 
  -2   5  10      186.55      198.98      8.41 o 
  -1   5  10     1652.32     1621.21     47.17 o 
   0   5  10      236.53      243.73      9.54 o 
   1   5  10     2689.55     2659.27     69.77 o 
   2   5  10      101.13      102.14      5.50 o 
   3   5  10      441.06      435.45     13.99 o 
   4   5  10        5.33        4.38      2.92 o 
   5   5  10      548.61      498.66     19.91 o 
   6   5  10       13.74       15.84      5.05 o 
   7   5  10       11.64       15.55      4.22 o 
   8   5  10       18.42       15.16      7.89 o 
   9   5  10       26.59       12.59      6.46 o 
  -6   6  10       10.64        9.41      5.01 o 
  -5   6  10      290.43      312.29     15.52 o 
  -4   6  10       82.28       75.47      7.08 o 
  -3   6  10      349.33      346.58     22.25 o 
  -2   6  10      161.56      164.48      7.67 o 
  -1   6  10        5.47        7.51      2.43 o 
   0   6  10       78.88       61.35      4.44 o 
   1   6  10        1.25        1.11      3.49 o 
   2   6  10      159.97      160.20      7.03 o 
   3   6  10       55.04       55.81     10.46 o 
   4   6  10       67.13       64.19      5.65 o 
   5   6  10        2.67        0.72      2.77 o 
   6   6  10      204.94      176.70     10.04 o 
   7   6  10        7.21        6.72      5.22 o 
   8   6  10       88.58       89.59      7.67 o 
   9   6  10        9.98       11.82     11.17 o 
  -5   7  10      239.75      247.46     13.54 o 
  -4   7  10      291.80      332.04     16.03 o 
  -3   7  10      609.63      631.14     24.83 o 
  -2   7  10      222.89      245.00      9.92 o 
  -1   7  10      153.99      143.30      6.86 o 
   0   7  10      353.58      338.77     13.51 o 
   1   7  10      437.34      453.79     23.08 o 
   2   7  10       12.17       10.56      2.49 o 
   3   7  10      280.31      268.10     14.55 o 
   4   7  10       57.50       48.27      5.28 o 
   5   7  10        6.18        1.93      2.91 o 
   6   7  10      138.14      117.69      8.20 o 
   7   7  10      147.30      131.18     12.66 o 
   8   7  10       71.81       76.39      7.35 o 
   9   7  10      211.29      231.75     13.09 o 
  -4   8  10      231.39      203.21     12.01 o 
  -3   8  10        6.26       10.47      5.86 o 
  -2   8  10      146.04      140.27      9.61 o 
  -1   8  10      273.33      251.89     12.59 o 
   0   8  10      173.40      161.84      7.43 o 
   1   8  10       16.87       14.95      2.98 o 
   2   8  10        6.58        7.27      2.46 o 
   3   8  10       66.15       67.91      6.12 o 
   4   8  10       72.83       72.80      7.61 o 
   5   8  10       17.14       21.96      4.46 o 
   6   8  10       13.77       17.03      4.08 o 
   7   8  10        0.43        0.00      3.05 o 
   8   8  10        6.01        7.62      4.02 o 
   9   8  10       58.92       64.82      7.31 o 
  -4   9  10       32.79       31.31      6.02 o 
  -3   9  10        0.64        0.00      3.46 o 
  -2   9  10       10.39        7.31      3.85 o 
  -1   9  10      106.73       97.79      6.05 o 
   0   9  10      122.43      143.80      7.10 o 
   1   9  10      240.28      224.52      9.77 o 
   2   9  10      284.65      305.72     11.32 o 
   3   9  10      148.31      161.61      9.59 o 
   4   9  10      449.46      492.56     28.66 o 
   5   9  10      422.02      348.11     15.78 o 
   6   9  10      221.66      247.32     12.81 o 
   7   9  10       30.81       43.28      8.08 o 
   8   9  10       26.36       40.16      6.03 o 
   9   9  10        7.53        5.56      4.22 o 
  -3  10  10        5.00        8.73      4.19 o 
  -2  10  10      119.28      128.31      9.55 o 
  -1  10  10       70.45       67.07      6.85 o 
   0  10  10        3.93        2.26      2.47 o 
   1  10  10       22.44       14.46      4.23 o 
   2  10  10       86.54       81.81      6.85 o 
   3  10  10       37.59       35.62      5.28 o 
   4  10  10      174.07      170.14     10.30 o 
   5  10  10       14.62       14.85      4.15 o 
   6  10  10      138.46      113.37      8.44 o 
   7  10  10       22.94       32.29      5.53 o 
   8  10  10       12.91        7.69      5.22 o 
  -2  11  10        0.65        0.38      3.87 o 
  -1  11  10       72.37       81.12      7.70 o 
   0  11  10      136.54      158.11     10.04 o 
   1  11  10       96.59       95.73      7.61 o 
   2  11  10      352.72      372.79     13.57 o 
   3  11  10      124.69      145.01     11.06 o 
   4  11  10      224.50      234.60     12.67 o 
   5  11  10      168.98      179.75     10.92 o 
   6  11  10       69.64      107.62      8.59 o 
   7  11  10        6.77       12.90      4.51 o 
   8  11  10        0.29        0.00      3.78 o 
   0  12  10        5.09        2.64      3.89 o 
   1  12  10       50.46       51.88      6.34 o 
   2  12  10        9.52        7.61      3.95 o 
   3  12  10      186.68      168.12     22.06 o 
   4  12  10        2.34        0.00      3.40 o 
   5  12  10      343.82      361.53     18.04 o 
   6  12  10       10.37        6.89      4.28 o 
   7  12  10      100.74      107.21     11.25 o 
   2  13  10        7.37       11.89      4.65 o 
   3  13  10        0.45        2.56      3.89 o 
   4  13  10        0.13        0.06      3.88 o 
   5  13  10        6.49        4.54      4.14 o 
  -4  -6  11        0.14        0.00      4.07 o 
  -3  -6  11       65.01       77.27     11.02 o 
  -2  -6  11        0.96        0.00      4.45 o 
  -1  -6  11      154.50      141.43     10.69 o 
   0  -6  11      104.64       99.60      8.91 o 
  -5  -5  11        0.27        0.78      4.08 o 
  -4  -5  11        0.48        0.00      4.00 o 
  -3  -5  11       53.64       55.75      6.93 o 
  -2  -5  11        2.90        2.78      4.46 o 
  -1  -5  11        0.48        4.12      5.98 o 
   0  -5  11      219.13      219.42     15.44 o 
   1  -5  11       86.62       81.16      8.02 o 
   2  -5  11       16.81       20.87      8.25 o 
  -6  -4  11       12.28        7.08      4.86 o 
  -5  -4  11       78.66       97.60     10.09 o 
  -4  -4  11       27.09       14.99      7.03 o 
  -3  -4  11       36.77       25.30      7.50 o 
  -2  -4  11       10.75        4.89      3.70 o 
  -1  -4  11       48.32       53.49      6.48 o 
   0  -4  11       89.14      101.31      8.60 o 
   1  -4  11      283.25      299.97     28.21 o 
   2  -4  11       53.51       71.11     10.37 o 
   3  -4  11       51.78       69.06     10.61 o 
  -6  -3  11        0.17        0.00      4.35 o 
  -5  -3  11       52.28       44.93      6.56 o 
  -4  -3  11       12.97       17.31      5.04 o 
  -3  -3  11      110.99      113.49     18.07 o 
  -2  -3  11        0.93        0.00      3.25 o 
  -1  -3  11       70.56       72.77      8.44 o 
   0  -3  11      287.24      303.97     14.88 o 
   1  -3  11      210.74      234.19     13.66 o 
   2  -3  11       30.67       50.17      6.09 o 
   3  -3  11       34.43       50.53      9.00 o 
   4  -3  11       16.07       25.74      7.45 o 
  -6  -2  11        0.75        0.02      4.45 o 
  -5  -2  11      416.84      436.91     29.98 o 
  -4  -2  11      153.74      145.41     10.15 o 
  -3  -2  11      407.38      448.17     19.73 o 
  -2  -2  11       12.51       13.69      4.72 o 
  -1  -2  11       26.36       26.76      8.67 o 
   0  -2  11      155.54      142.95     16.87 o 
   1  -2  11      135.78      144.32      9.24 o 
   2  -2  11       87.26      111.74      8.13 o 
   3  -2  11       47.59       37.62      5.32 o 
   4  -2  11       26.56       29.33      7.65 o 
   5  -2  11        0.26        0.00      5.11 o 
  -7  -1  11       14.37       30.72      6.65 o 
  -6  -1  11      202.19      224.57     13.39 o 
  -5  -1  11      242.44      309.03     33.01 o 
  -4  -1  11      929.69      921.95     34.70 o 
  -3  -1  11      336.69      324.11     15.60 o 
  -2  -1  11      195.47      200.22     11.40 o 
  -1  -1  11       96.78       89.42     10.43 o 
   0  -1  11       42.28       49.02      7.28 o 
   1  -1  11        4.95        7.50      5.03 o 
   2  -1  11      124.58      136.90     18.68 o 
   3  -1  11       19.69       13.56      4.13 o 
   4  -1  11       31.08       38.88      5.20 o 
   5  -1  11      104.33      111.25     11.65 o 
  -7   0  11       20.63       17.73      6.00 o 
  -6   0  11       74.47       72.42      8.06 o 
  -5   0  11       37.42       35.68     12.16 o 
  -4   0  11      592.20      601.22     24.58 o 
  -3   0  11      513.46      492.96     20.97 o 
  -2   0  11       96.08       84.20      7.24 o 
  -1   0  11      149.87      123.15      8.44 o 
   0   0  11      229.93      234.23     19.38 o 
   1   0  11      167.26      130.39      8.88 o 
   2   0  11       95.24       94.56     10.43 o 
   3   0  11       11.48        9.09      2.70 o 
   4   0  11      266.19      300.16     13.79 o 
   5   0  11      108.07       85.86     24.64 o 
   6   0  11        1.22        4.10      5.28 o 
  -6   1  11       18.09       20.93      5.61 o 
  -5   1  11      141.63      133.92      9.76 o 
  -4   1  11      280.68      276.04     14.24 o 
  -3   1  11      440.02      440.96     19.22 o 
  -2   1  11      405.65      369.36     12.93 o 
  -1   1  11      420.53      414.87     15.97 o 
   0   1  11      111.53       94.09      7.04 o 
   1   1  11      464.59      444.26     17.32 o 
   2   1  11      245.21      242.73      9.40 o 
   3   1  11      101.08       82.60      5.11 o 
   4   1  11       54.49       41.05      4.96 o 
   5   1  11       22.10       16.61      3.98 o 
   6   1  11       12.22        6.32      5.16 o 
   7   1  11       53.43       47.42      8.49 o 
  -6   2  11       23.12       18.99      4.12 o 
  -5   2  11        0.50        0.00      2.66 o 
  -4   2  11       47.86       50.39      7.71 o 
  -3   2  11       86.46       87.20      5.60 o 
  -2   2  11        0.60        4.64      2.42 o 
  -1   2  11      120.84      111.90      6.03 o 
   0   2  11       31.66       28.60      3.93 o 
   1   2  11       10.82       12.17      2.71 o 
   2   2  11      288.94      291.69     13.25 o 
   3   2  11       13.87       21.89      3.08 o 
   4   2  11      490.46      482.96     15.61 o 
   5   2  11        0.19        0.00      3.34 o 
   6   2  11      166.34      188.30     10.56 o 
   7   2  11       45.61       40.16      8.03 o 
  -6   3  11      144.46      168.79     10.89 o 
  -5   3  11       11.79       10.88      3.40 o 
  -4   3  11        0.50        0.00      3.38 o 
  -3   3  11        0.89        0.38      2.24 o 
  -2   3  11        4.08        6.00      2.51 o 
  -1   3  11        0.30        1.26      2.11 o 
   0   3  11      323.04      320.50     11.54 o 
   1   3  11      775.36      740.79     22.00 o 
   2   3  11      319.04      319.95     11.31 o 
   3   3  11      311.98      334.42     11.70 o 
   4   3  11        0.53        3.66      2.19 o 
   5   3  11       60.50       78.69      6.49 o 
   6   3  11       91.16      112.44      7.86 o 
   7   3  11      129.60      169.25     10.26 o 
   8   3  11        0.51        0.00      4.53 o 
  -6   4  11       54.69       56.90      6.87 o 
  -5   4  11       16.48       10.26      5.16 o 
  -4   4  11        5.08        1.72      2.69 o 
  -3   4  11       29.99       32.31      3.95 o 
  -2   4  11      128.92      116.37      6.79 o 
  -1   4  11      185.52      170.48      7.71 o 
   0   4  11       85.31       71.32      4.85 o 
   1   4  11      957.74      896.18     25.99 o 
   2   4  11      252.43      247.25     11.77 o 
   3   4  11     1075.00     1063.35     30.06 o 
   4   4  11       53.13       53.73      5.38 o 
   5   4  11       79.05       97.51     10.32 o 
   6   4  11       12.37       16.40      4.15 o 
   7   4  11       17.04       16.18      4.39 o 
   8   4  11        9.79       11.92      6.27 o 
  -5   5  11      160.65      183.17     11.46 o 
  -4   5  11        9.36        7.76      3.16 o 
  -3   5  11      933.49      950.44     39.09 o 
  -2   5  11       22.52       20.98      3.44 o 
  -1   5  11      253.92      261.58     16.06 o 
   0   5  11        0.46        0.23      2.23 o 
   1   5  11       24.91       29.39      3.51 o 
   2   5  11     1630.27     1618.11     44.11 o 
   3   5  11      252.01      246.02      9.57 o 
   4   5  11      933.70     1038.17     36.65 o 
   5   5  11       69.86       64.81      6.07 o 
   6   5  11      323.52      320.07     14.95 o 
   7   5  11       49.05       39.07      5.58 o 
   8   5  11      127.84      131.17     12.88 o 
  -5   6  11        7.44        7.00      4.44 o 
  -4   6  11      163.04      174.07     10.80 o 
  -3   6  11      131.44      168.89     21.81 o 
  -2   6  11     1165.26     1186.90     33.85 o 
  -1   6  11      218.62      236.31      9.56 o 
   0   6  11      229.61      245.65      9.77 o 
   1   6  11       99.83       93.22      5.53 o 
   2   6  11        6.23        0.95      2.12 o 
   3   6  11       18.41       20.82      3.82 o 
   4   6  11        9.71        7.80      3.29 o 
   5   6  11      158.67      167.03      9.79 o 
   6   6  11       31.98       40.78      5.29 o 
   7   6  11       15.94        7.47      3.86 o 
   8   6  11       27.13       15.54      5.52 o 
  -4   7  11      334.51      370.56     17.41 o 
  -3   7  11      104.61       96.45      7.93 o 
  -2   7  11      816.04      837.39     31.20 o 
  -1   7  11      477.09      452.57     15.28 o 
   0   7  11      331.18      329.40     13.37 o 
   1   7  11       31.69       35.29      4.64 o 
   2   7  11        0.45        0.00      2.00 o 
   3   7  11       57.36       62.54      4.59 o 
   4   7  11       35.81       40.49      8.03 o 
   5   7  11       12.67        9.27      3.60 o 
   6   7  11       37.98       40.76      5.51 o 
   7   7  11      324.40      298.12     14.82 o 
   8   7  11        0.21        0.00      3.68 o 
  -4   8  11       18.35       16.89      5.25 o 
  -3   8  11      197.17      226.36     12.72 o 
  -2   8  11      187.35      164.72      8.30 o 
  -1   8  11      197.78      198.06      8.94 o 
   0   8  11      224.06      199.35      8.78 o 
   1   8  11       32.84       25.29      3.46 o 
   2   8  11       38.16       49.48      4.27 o 
   3   8  11        5.03        5.78      3.20 o 
   4   8  11       10.90       10.08      4.15 o 
   5   8  11       36.70       32.41      4.99 o 
   6   8  11       49.99       32.46      5.35 o 
   7   8  11       18.64       25.49      5.13 o 
   8   8  11      198.76      181.98     11.15 o 
  -3   9  11       73.59       74.99      7.67 o 
  -2   9  11        7.18        2.30      3.72 o 
  -1   9  11       56.91       52.16      8.66 o 
   0   9  11       59.02       62.42      6.88 o 
   1   9  11      104.67      114.31      6.44 o 
   2   9  11      477.27      515.25     21.25 o 
   3   9  11       24.15       15.56      4.12 o 
   4   9  11      230.55      236.17     17.56 o 
   5   9  11        2.75        2.03      3.10 o 
   6   9  11       59.04       74.79      7.21 o 
   7   9  11        0.63        0.00      5.03 o 
   8   9  11       70.89       61.85     17.91 o 
  -2  10  11       16.28       13.89      6.62 o 
  -1  10  11      128.26      145.88      9.90 o 
   0  10  11        1.99        0.00      2.56 o 
   1  10  11       33.02       32.89      4.22 o 
   2  10  11      111.02      101.52      7.00 o 
   3  10  11      208.53      190.71     10.99 o 
   4  10  11      119.59      122.23     15.91 o 
   5  10  11      255.22      250.86     19.12 o 
   6  10  11        0.39        6.96      3.96 o 
   7  10  11       76.36       94.47     10.76 o 
   8  10  11       25.29       16.90      5.00 o 
  -1  11  11        4.54       11.56      6.21 o 
   0  11  11      105.16      107.79      8.52 o 
   1  11  11       16.04       11.02      3.38 o 
   2  11  11       12.45        9.11      5.04 o 
   3  11  11      157.58      151.49     10.03 o 
   4  11  11       49.41       47.46      6.24 o 
   5  11  11      175.41      168.47     10.90 o 
   6  11  11        1.11        2.78      3.75 o 
   7  11  11       51.56       56.88      7.08 o 
   1  12  11       34.23       34.54      5.85 o 
   2  12  11        6.74        8.99      4.44 o 
   3  12  11       99.92       89.97      8.05 o 
   4  12  11      191.56      187.99     11.50 o 
   5  12  11       57.71       55.72      6.76 o 
   6  12  11      125.83      121.62     18.39 o 
  -2  -5  12       46.63       43.18      6.80 o 
  -1  -5  12       33.76       39.87      6.71 o 
   0  -5  12        9.59        2.96      6.97 o 
  -4  -4  12      246.47      297.33     16.90 o 
  -3  -4  12        9.50        8.05      4.73 o 
  -2  -4  12       28.48       39.74     14.79 o 
  -1  -4  12       36.35       32.21      5.93 o 
   0  -4  12        0.14        0.00      4.38 o 
   1  -4  12        6.15        7.17      4.47 o 
   2  -4  12       14.96       14.69      7.09 o 
  -5  -3  12       62.17       60.98      7.65 o 
  -4  -3  12       21.88       18.86      6.20 o 
  -3  -3  12        5.07        5.04      4.52 o 
  -2  -3  12       12.74        8.40      4.49 o 
  -1  -3  12       56.23       52.82      6.73 o 
   0  -3  12      104.24       84.29      7.70 o 
   1  -3  12        9.39       14.19      4.68 o 
   2  -3  12      239.74      272.61     14.22 o 
   3  -3  12       51.02       59.46     10.18 o 
  -5  -2  12        0.51        0.00      4.26 o 
  -4  -2  12       85.60       95.22     12.83 o 
  -3  -2  12        4.89        3.32      4.11 o 
  -2  -2  12      214.06      207.96     12.41 o 
  -1  -2  12       62.84       81.97     20.39 o 
   0  -2  12       47.16       63.71     18.85 o 
   1  -2  12        4.29        0.00      3.49 o 
   2  -2  12       55.14       83.07      7.49 o 
   3  -2  12       90.20      103.52      8.31 o 
   4  -2  12       40.27       26.56      7.57 o 
  -6  -1  12      157.36      153.01     11.74 o 
  -5  -1  12       96.56      110.62     12.80 o 
  -4  -1  12      494.27      499.14     29.26 o 
  -3  -1  12      123.22      144.56     10.15 o 
  -2  -1  12      577.19      566.88     23.47 o 
  -1  -1  12      792.27      791.72     30.26 o 
   0  -1  12        5.71        5.28      3.63 o 
   1  -1  12       95.33      119.13      8.66 o 
   2  -1  12      279.54      246.92     12.74 o 
   3  -1  12       86.26      104.76      8.17 o 
   4  -1  12        3.05        3.14      4.78 o 
   5  -1  12      117.64      107.44     12.18 o 
  -6   0  12        7.04        4.32      7.48 o 
  -5   0  12      231.11      260.52     14.76 o 
  -4   0  12        0.34        1.47      4.54 o 
  -3   0  12      232.41      249.36     18.62 o 
  -2   0  12      125.51      105.83      8.35 o 
  -1   0  12      466.96      479.23     20.28 o 
   0   0  12      263.70      275.53     13.71 o 
   1   0  12        2.19        0.00      2.86 o 
   2   0  12       34.49       32.45      4.96 o 
   3   0  12       71.94       77.29      6.98 o 
   4   0  12       43.91       47.54      5.69 o 
  -6   1  12       38.65       28.17      6.29 o 
  -5   1  12      107.05       95.46      8.90 o 
  -4   1  12      179.65      200.85     13.91 o 
  -3   1  12      131.99      146.29     10.17 o 
  -2   1  12      395.94      376.22     17.12 o 
  -1   1  12      244.25      222.12     11.92 o 
   0   1  12     1060.82     1007.78     65.69 o 
   1   1  12       84.38       85.95      7.11 o 
   2   1  12       60.42       59.56      6.00 o 
   3   1  12       14.93       11.08      2.90 o 
   4   1  12      282.75      243.90      9.96 o 
   5   1  12        0.61        1.49      3.09 o 
   6   1  12       49.22       45.59      8.01 o 
  -6   2  12      150.90      152.65     11.07 o 
  -5   2  12        0.51        0.00      4.19 o 
  -4   2  12       71.23       69.90      7.22 o 
  -3   2  12       24.30       25.09      5.21 o 
  -2   2  12        9.98       10.65      3.14 o 
  -1   2  12        0.88        1.31      2.37 o 
   0   2  12       15.65       19.15      6.35 o 
   1   2  12       66.36       71.42      5.44 o 
   2   2  12        0.34        1.67      2.17 o 
   3   2  12      101.57       73.20      6.30 o 
   4   2  12        6.75       11.28      3.02 o 
   5   2  12      209.83      185.04     10.50 o 
   6   2  12        5.07       12.41      4.29 o 
   7   2  12       28.57       26.75      7.50 o 
  -5   3  12      101.67       82.17      6.27 o 
  -4   3  12        4.55        0.00      2.81 o 
  -3   3  12        1.19        0.85      2.64 o 
  -2   3  12       78.28       83.01      5.55 o 
  -1   3  12        5.62        2.17      3.97 o 
   0   3  12        8.32        8.87      2.74 o 
   1   3  12      166.20      152.87      9.09 o 
   2   3  12      392.56      345.25     12.24 o 
   3   3  12      248.15      229.71     14.69 o 
   4   3  12      391.89      397.70     13.72 o 
   5   3  12      205.80      209.38     11.25 o 
   6   3  12      102.04      119.38     26.55 o 
   7   3  12        5.49        2.87      5.09 o 
  -5   4  12      267.74      291.44     12.09 o 
  -4   4  12       28.56       18.82      3.77 o 
  -3   4  12        2.35        4.41      2.88 o 
  -2   4  12       94.96       93.13      7.34 o 
  -1   4  12       15.66       12.63      3.17 o 
   0   4  12      129.97      122.65      6.67 o 
   1   4  12       22.89       24.96      3.41 o 
   2   4  12       35.62       38.53      3.86 o 
   3   4  12        0.30        2.24      2.31 o 
   4   4  12      543.95      523.07     20.94 o 
   5   4  12       66.65       66.92      6.34 o 
   6   4  12      223.57      251.65     13.03 o 
   7   4  12        0.84        0.00      5.99 o 
  -5   5  12       29.54       22.13      5.34 o 
  -4   5  12      110.92      106.35      6.81 o 
  -3   5  12        8.42        4.27      3.26 o 
  -2   5  12      146.00      132.92      7.70 o 
  -1   5  12        9.06        9.93      3.11 o 
   0   5  12      986.11      983.16     28.65 o 
   1   5  12       14.12       18.87      3.35 o 
   2   5  12       27.53       33.92      6.06 o 
   3   5  12        7.94       10.70      3.73 o 
   4   5  12      228.16      242.89     12.27 o 
   5   5  12      151.53      157.64      9.63 o 
   6   5  12      133.06      159.88     10.08 o 
   7   5  12       88.27      120.40      9.00 o 
  -4   6  12      176.49      196.02     11.92 o 
  -3   6  12        2.47        0.82      2.72 o 
  -2   6  12       69.64       74.11      5.57 o 
  -1   6  12       61.41       56.47      4.87 o 
   0   6  12     1077.68     1073.89     31.04 o 
   1   6  12      227.38      214.65     10.43 o 
   2   6  12      182.93      185.18     12.83 o 
   3   6  12      175.91      175.71      8.02 o 
   4   6  12        2.61        2.26      2.94 o 
   5   6  12      185.42      190.41     10.89 o 
   6   6  12       20.89       24.02      4.90 o 
   7   6  12       42.50       46.76     15.62 o 
   8   6  12        1.12        0.00      7.49 o 
  -4   7  12       26.74       20.34      5.61 o 
  -3   7  12      320.76      385.42     17.87 o 
  -2   7  12       53.23       67.92      5.56 o 
  -1   7  12      386.11      422.73     14.92 o 
   0   7  12       67.60       71.66      5.63 o 
   1   7  12      180.17      204.96      9.03 o 
   2   7  12       61.54       73.59      5.22 o 
   3   7  12       68.35       59.22      8.83 o 
   4   7  12       24.50       13.96      6.79 o 
   5   7  12       13.06        8.73      6.25 o 
   6   7  12       21.94       22.12      4.68 o 
   7   7  12       18.68       20.90      4.89 o 
   8   7  12       39.12       44.09      9.35 o 
  -3   8  12      158.68      167.03     11.21 o 
  -2   8  12      326.60      367.24     17.36 o 
  -1   8  12      362.64      366.54     13.57 o 
   0   8  12      350.99      372.81     28.90 o 
   1   8  12      399.06      387.87     13.92 o 
   2   8  12      440.60      438.48     15.12 o 
   3   8  12        3.38        0.00      3.00 o 
   4   8  12       19.91       19.48      5.72 o 
   5   8  12        1.72        4.75      3.45 o 
   6   8  12       17.90       14.81      4.70 o 
   7   8  12       18.53       32.16      7.26 o 
  -2   9  12       55.20       54.39      6.98 o 
  -1   9  12        0.56        0.23      2.84 o 
   0   9  12       99.61      109.18      6.81 o 
   1   9  12       77.39       64.35      6.01 o 
   2   9  12       91.87      103.25      6.39 o 
   3   9  12       66.91       73.37      7.04 o 
   4   9  12       27.40       26.21      4.84 o 
   5   9  12      157.08      170.19     10.67 o 
   6   9  12        0.70        4.01      3.80 o 
   7   9  12       73.38       55.58      6.89 o 
  -1  10  12       18.19       25.75      5.59 o 
   0  10  12        1.70        3.86      3.11 o 
   1  10  12       47.36       54.39      6.04 o 
   2  10  12       14.63        6.34      3.79 o 
   3  10  12       76.44       73.00      7.17 o 
   4  10  12       14.27       15.75      6.63 o 
   5  10  12      142.75      133.00      9.53 o 
   6  10  12       63.76       58.20      7.07 o 
   7  10  12       86.39       91.41     20.94 o 
   0  11  12       98.34      118.60      9.38 o 
   1  11  12        1.49        0.97      2.99 o 
   2  11  12       34.18       37.94      6.07 o 
   3  11  12        0.16        0.70      3.31 o 
   4  11  12        5.59       10.25      4.84 o 
   5  11  12        4.50        1.81      3.84 o 
   6  11  12      112.77      108.90      9.18 o 
   2  12  12       97.00       87.05      8.31 o 
   3  12  12        0.38        0.99      4.25 o 
   4  12  12      136.57      185.79     11.97 o 
   5  12  12        8.21        9.50      4.64 o 
  -3  -3  13        7.20        8.40      4.62 o 
  -2  -3  13       26.29       32.13      6.32 o 
  -1  -3  13       12.90       22.98      5.39 o 
   0  -3  13        7.60        7.63      4.32 o 
   1  -3  13       89.22       74.92      7.90 o 
  -4  -2  13        2.03        4.70      4.59 o 
  -3  -2  13       42.36       40.48      6.67 o 
  -2  -2  13        7.96        3.48      4.55 o 
  -1  -2  13       10.31        7.53      4.55 o 
   0  -2  13       33.79       14.82      6.37 o 
   1  -2  13       61.22       58.39     19.10 o 
   2  -2  13       49.89       60.14      7.02 o 
   3  -2  13       59.40       62.16     10.37 o 
  -4  -1  13       66.11       49.59     13.32 o 
  -3  -1  13      382.08      367.91     18.02 o 
  -2  -1  13       76.12       84.45      8.11 o 
  -1  -1  13      218.27      230.88     12.96 o 
   0  -1  13       29.32       31.35      5.62 o 
   1  -1  13      309.81      296.14     14.93 o 
   2  -1  13       39.96       47.75      6.25 o 
   3  -1  13       18.71       26.31      5.32 o 
   4  -1  13       19.26       39.29      8.47 o 
  -5   0  13        6.89        5.81      4.70 o 
  -4   0  13       88.12      106.84      9.30 o 
  -3   0  13      196.34      194.05     12.05 o 
  -2   0  13      326.06      364.83     17.35 o 
  -1   0  13       12.63       26.75      6.37 o 
   0   0  13      134.76      158.66     10.30 o 
   1   0  13        8.36        0.84      3.61 o 
   2   0  13      208.14      248.08     13.10 o 
   3   0  13       57.23       55.71      6.33 o 
   4   0  13        4.53        0.09      3.49 o 
  -5   1  13       36.63       35.69      6.59 o 
  -4   1  13       55.87       39.44      6.61 o 
  -3   1  13       83.07       79.62      8.05 o 
  -2   1  13      761.04      779.38     56.69 o 
  -1   1  13      211.89      218.22     12.36 o 
   0   1  13      170.92      182.79     10.90 o 
   1   1  13      360.05      378.22     17.11 o 
   2   1  13      135.74      123.96      8.77 o 
   3   1  13      211.62      226.78     18.71 o 
   4   1  13        3.18        3.17      3.57 o 
   5   1  13       12.33       11.82      6.10 o 
  -5   2  13       62.23       61.71      7.56 o 
  -4   2  13        5.56        1.67      4.54 o 
  -3   2  13      156.76      149.24     10.38 o 
  -2   2  13        7.13        3.63      4.22 o 
  -1   2  13      112.61      119.87      8.84 o 
   0   2  13       29.04       27.46      5.01 o 
   1   2  13       79.82       74.01      6.72 o 
   2   2  13       73.75       76.05      6.25 o 
   3   2  13       96.44       90.07      5.83 o 
   4   2  13       31.73       12.87      3.87 o 
   5   2  13        1.80        0.80      7.25 o 
   6   2  13       72.55       66.79      9.75 o 
  -4   3  13       13.67       14.58      5.00 o 
  -3   3  13       61.23       60.15      5.30 o 
  -2   3  13        0.68        0.52      2.64 o 
  -1   3  13        4.12        3.93      2.73 o 
   0   3  13        1.03        1.59      3.47 o 
   1   3  13       25.90       21.87      6.67 o 
   2   3  13       30.87       19.48      3.28 o 
   3   3  13       67.43       56.30      7.96 o 
   4   3  13      103.47      100.02      7.56 o 
   5   3  13        1.01        0.00      3.34 o 
   6   3  13       96.87      101.89      8.24 o 
  -4   4  13      324.30      329.39     13.26 o 
  -3   4  13        0.88        0.00      5.08 o 
  -2   4  13       17.01       16.86      3.69 o 
  -1   4  13      137.70      139.15      7.51 o 
   0   4  13       69.23       67.39      5.23 o 
   1   4  13      132.76      157.54      7.84 o 
   2   4  13      124.55      105.49      6.18 o 
   3   4  13       72.21       52.73      4.57 o 
   4   4  13       67.84       65.34      6.52 o 
   5   4  13       85.18       93.04     12.10 o 
   6   4  13        0.46        0.00      3.33 o 
  -4   5  13      215.71      228.39     10.63 o 
  -3   5  13        9.56        7.16      4.93 o 
  -2   5  13       55.39       52.72      5.16 o 
  -1   5  13       66.32       71.58      5.66 o 
   0   5  13       33.42       32.89      4.22 o 
   1   5  13       63.48       64.02      5.08 o 
   2   5  13       16.52       10.78      3.94 o 
   3   5  13       84.57       70.20      5.11 o 
   4   5  13       34.32       25.63      4.69 o 
   5   5  13       66.13       59.01      6.27 o 
   6   5  13       15.19       19.73      7.68 o 
   7   5  13       85.43       96.56      8.52 o 
  -3   6  13      293.02      306.48     12.46 o 
  -2   6  13       86.74       74.07      5.85 o 
  -1   6  13      722.26      715.71     22.59 o 
   0   6  13        2.52        2.87      2.85 o 
   1   6  13      262.39      267.76     10.90 o 
   2   6  13      106.74      106.82      6.51 o 
   3   6  13      176.52      196.00     24.10 o 
   4   6  13      128.81      139.00     13.36 o 
   5   6  13       22.11       25.42      6.10 o 
   6   6  13       61.04       55.02      6.80 o 
   7   6  13        1.76        1.43      3.47 o 
  -3   7  13        6.01        0.00      5.48 o 
  -2   7  13      163.31      155.21      8.26 o 
  -1   7  13      117.24      126.20      7.48 o 
   0   7  13      368.19      391.85     14.34 o 
   1   7  13       43.06       38.42      4.37 o 
   2   7  13      191.76      207.15      9.26 o 
   3   7  13       11.29       14.65      4.02 o 
   4   7  13       28.43       31.70      5.13 o 
   5   7  13        5.50        4.58      3.52 o 
   6   7  13        0.14        6.34      4.00 o 
   7   7  13        8.48       12.18      4.72 o 
  -2   8  13      121.51      149.00      8.33 o 
  -1   8  13      256.63      254.19     10.96 o 
   0   8  13      351.68      370.62     13.93 o 
   1   8  13      385.83      425.08     15.18 o 
   2   8  13      134.86      158.19      8.16 o 
   3   8  13      188.42      197.64     20.89 o 
   4   8  13       31.57       35.72      5.54 o 
   5   8  13       24.78       43.12      6.13 o 
   6   8  13       40.66       19.43      5.18 o 
   7   8  13       28.56       27.52      5.76 o 
  -1   9  13       39.10       40.65      4.99 o 
   0   9  13       27.66       22.82      4.06 o 
   1   9  13      152.84      145.36      7.97 o 
   2   9  13        4.57        8.60      4.16 o 
   3   9  13      328.61      352.29     17.44 o 
   4   9  13       17.47       20.66      4.82 o 
   5   9  13       95.07      117.11      9.15 o 
   6   9  13        0.12        1.58      3.69 o 
   0  10  13        3.74        4.73      3.22 o 
   1  10  13       11.98        9.16      3.62 o 
   2  10  13       26.76       17.02      4.91 o 
   3  10  13       16.40       19.26      5.00 o 
   4  10  13      222.05      225.77     16.44 o 
   5  10  13        7.01        7.68      4.40 o 
   6  10  13       91.33      106.48      9.58 o 
   2  11  13       13.10       18.12      5.05 o 
   3  11  13       77.67       97.50      8.70 o 
   4  11  13       18.63       15.12      7.21 o 
  -2  -1  14      187.85      179.96     11.89 o 
  -1  -1  14       30.49       25.29      5.80 o 
   0  -1  14      253.43      229.67     13.35 o 
   1  -1  14       41.89       48.82      6.53 o 
   2  -1  14       11.48        7.57      4.54 o 
  -3   0  14        0.73        4.25      4.70 o 
  -2   0  14      120.40      133.41     12.82 o 
  -1   0  14      161.96      176.01     15.12 o 
   0   0  14      330.39      297.01     18.98 o 
   1   0  14       78.52      108.55      8.94 o 
   2   0  14       18.88       32.53      5.80 o 
   3   0  14        2.80        6.48      4.12 o 
  -3   1  14       13.13       18.65      5.48 o 
  -2   1  14       39.44       36.51      9.67 o 
  -1   1  14      350.46      315.58     15.84 o 
   0   1  14       99.18       92.09      8.08 o 
   1   1  14      351.09      402.16     37.71 o 
   2   1  14       46.93       64.78      6.92 o 
   3   1  14       97.33      118.01      8.97 o 
   4   1  14        4.92        5.60      6.10 o 
  -3   2  14       34.17       38.24      7.10 o 
  -2   2  14       31.38       33.92      8.03 o 
  -1   2  14       23.98       22.21      5.32 o 
   0   2  14      260.52      273.40     14.22 o 
   1   2  14       52.89       72.55      7.20 o 
   2   2  14      135.80      146.69     13.28 o 
   3   2  14        8.05        9.00      4.12 o 
   4   2  14      141.52      160.31     14.64 o 
  -3   3  14       12.29       12.57      4.99 o 
  -2   3  14       74.73       84.90      8.23 o 
  -1   3  14      100.06      105.18      9.79 o 
   0   3  14       74.45       80.51     13.09 o 
   1   3  14       11.21        8.17      4.07 o 
   2   3  14        0.93        0.00      2.35 o 
   3   3  14       18.27       16.45      3.30 o 
   4   3  14       35.20       34.08      7.97 o 
   5   3  14      105.97      100.41      8.26 o 
  -3   4  14      243.08      276.72     11.89 o 
  -2   4  14       63.26       77.89      8.83 o 
  -1   4  14        6.67        6.54      5.14 o 
   0   4  14        1.56        1.22      2.89 o 
   1   4  14        3.26        0.66      3.52 o 
   2   4  14        8.66       11.52      3.28 o 
   3   4  14        1.02        2.06      2.52 o 
   4   4  14        0.76        2.73      3.31 o 
   5   4  14       44.41       49.57      6.36 o 
  -3   5  14      229.18      234.46     10.78 o 
  -2   5  14        4.39        1.70      3.16 o 
  -1   5  14      110.98      109.63      7.05 o 
   0   5  14       31.29       37.25      4.60 o 
   1   5  14        5.33        1.15      2.80 o 
   2   5  14       33.68       36.76      5.64 o 
   3   5  14        0.61        2.58      5.34 o 
   4   5  14       26.05       37.41     10.49 o 
   5   5  14       28.32       28.86      6.90 o 
  -2   6  14       21.87       24.67      4.45 o 
  -1   6  14       88.16       76.34      6.04 o 
   0   6  14      101.31       91.86      6.37 o 
   1   6  14      145.11      146.57      8.74 o 
   2   6  14      271.73      264.39     13.52 o 
   3   6  14        1.32        1.88      3.46 o 
   4   6  14       89.14       97.22     13.58 o 
   5   6  14       38.14       44.18      6.16 o 
   6   6  14      126.94      136.21     12.92 o 
  -2   7  14        0.64        2.44      3.23 o 
  -1   7  14       39.68       31.80      4.72 o 
   0   7  14       95.19       94.92      6.61 o 
   1   7  14      128.13      129.76      7.53 o 
   2   7  14       81.92       79.68      6.00 o 
   3   7  14       90.50      111.44      8.65 o 
   4   7  14        4.83        3.19      7.22 o 
   5   7  14       67.17       57.27      6.86 o 
   6   7  14        4.08        3.76      4.01 o 
  -1   8  14      135.71      150.85      8.53 o 
   0   8  14       42.00       47.17      5.35 o 
   1   8  14      593.88      596.80     20.01 o 
   2   8  14       95.26      108.06     16.84 o 
   3   8  14      288.15      348.07     24.00 o 
   4   8  14       33.36       49.61      6.47 o 
   5   8  14       27.46       42.00      7.12 o 
   0   9  14        5.00        0.41      3.32 o 
   1   9  14       32.02       23.32      4.34 o 
   2   9  14      211.29      210.08     12.33 o 
   3   9  14       17.31       13.63      5.00 o 
   4   9  14      189.44      198.48     18.80 o 
   5   9  14        0.35        1.55      4.08 o 
   2  10  14       45.78       48.26      6.78 o 
   3  10  14       19.21       16.36      5.07 o 
  -1   1  15        3.92        1.72      6.39 o 
   0   1  15       92.40      113.98      9.88 o 
   1   1  15        6.14       12.96      4.86 o 
  -1   2  15        0.93        0.00      3.78 o 
   0   2  15      233.15      279.38     14.96 o 
   1   2  15       20.25       33.30      5.83 o 
   2   2  15      106.62      134.87      9.80 o 
  -1   3  15      131.45      140.94     10.31 o 
   0   3  15       27.37       15.36      5.19 o 
   1   3  15       17.62       36.23      5.90 o 
   2   3  15        0.44        2.07      3.50 o 
   3   3  15       88.99       81.71      9.78 o 
  -1   4  15      298.52      293.66     29.54 o 
   0   4  15        3.42        1.61      3.98 o 
   1   4  15        0.54        0.11      3.68 o 
   2   4  15        1.34        0.20      2.69 o 
   3   4  15       18.22       18.40      4.82 o 
  -1   5  15       56.78       53.77      5.60 o 
   0   5  15       24.57       31.51      4.69 o 
   1   5  15       19.73       27.01      4.26 o 
   2   5  15       12.09       13.49      3.52 o 
   3   5  15       21.73       30.30      7.08 o 
   4   5  15        0.57        4.68      3.69 o 
   0   6  15      118.42      131.29      7.89 o 
   1   6  15       57.02       50.67      5.26 o 
   2   6  15        9.24        4.21      3.10 o 
   3   6  15       52.27       54.64      6.49 o 
   4   6  15       29.26       14.14      4.64 o 
   0   7  15        6.09       11.24      3.83 o 
   1   7  15       97.13       89.89      9.02 o 
   2   7  15        0.48        0.00      6.21 o 
   3   7  15      106.33      105.90      8.72 o 
   4   7  15       61.99       53.31      6.73 o 
   2   8  15      122.56      130.79     10.29 o 
   3   8  15       39.41       46.78      6.50 o 
                                                 
